# Supplementary material for: Gene transcription profiles associated with inter-modular hubs and connection distance in human functional magnetic resonance imaging networks
Source: Philos Trans R Soc Lond B Biol Sci. 2016 Oct 5;371(1705):20150362. doi: 10.1098/rstb.2015.0362 (PMC5003862; doi:10.1098/rstb.2015.0362)
Supplement: Full GO enrichment results for PLS analysis [file rstb20150362supp1.xlsx]

## Sheet: PLS1 pos
RPGR		Enirchment in Biological processes							Enrichment in Cellular Components
NCOA3		Description	GO term	FDR q-value	P-value	Enrichment (N, B, n, b)	exclude		Description	GO term	FDR q-value	P-value	Enrichment (N, B, n, b)	exclude
SLC25A37		transcription, DNA-templated	GO:0006351	7.68e-13	3.77e-16	1.53 (17669,2266,1942,381)	0		nuclear part	GO:0044428	1.54e-12	8.97e-16	1.38 (17669,3767,1907,563)	0
FSTL1		nucleic acid-templated transcription	GO:0097659	7.27e-13	4.07e-16	1.53 (17669,2267,1942,381)	0		nucleoplasm	GO:0005654	4.78e-10	5.57e-13	1.43 (17669,2685,1951,424)	0
LOC256374		chromatin modification	GO:0016568	8.59e-08	2.1e-10	2.14 (17669,523,1325,84)	0		nucleus	GO:0005634	3.96e-07	6.93e-10	1.25 (17669,4876,1712,591)	0
RP11-403C10.2		chromatin organization	GO:0006325	6.86e-07	1.78e-09	1.78 (17669,636,1888,121)	0		nucleoplasm part	GO:0044451	0.000476	1.11e-06	1.69 (17669,689,1551,102)	0
LRRC49		covalent chromatin modification	GO:0016569	2.25e-06	6.31e-09	2.07 (17669,334,1888,74)	0
HS3ST1		histone modification	GO:0016570	5.03e-06	1.48e-08	2.05 (17669,328,1888,72)	0
RNF148		RNA splicing	GO:0008380	0.000138	4.24e-07	1.95 (17669,321,1890,67)	0
EPB41		RNA processing	GO:0006396	0.000418	1.35e-06	1.56 (17669,770,1927,131)	0
VPS36		histone lysine demethylation	GO:0070076	0.00044	1.45e-06	5.73 (17669,23,1610,12)	0
DCP1A		histone demethylation	GO:0016577	0.000454	1.52e-06	5.28 (17669,27,1610,13)	0
MKNK2		nucleic acid metabolic process	GO:0090304	1.74e-20	1.22e-24	1.47 (17669,3729,1942,604)	1
AHI1		RNA metabolic process	GO:0016070	1.53e-18	2.14e-22	1.50 (17669,3243,1932,531)	1
KCNT1		nucleobase-containing compound metabolic process	GO:0006139	4.39e-16	9.22e-20	1.40 (17669,4167,1942,639)	1
CACNB4		cellular macromolecule metabolic process	GO:0044260	1.18e-15	3.31e-19	1.29 (17669,6232,1949,886)	1
KCNAB3		heterocycle metabolic process	GO:0046483	7.87e-14	2.76e-17	1.36 (17669,4355,1942,651)	1
TAS2R30		cellular aromatic compound metabolic process	GO:0006725	5.87e-13	2.47e-16	1.35 (17669,4367,1942,648)	1
EIF2A		cellular nitrogen compound metabolic process	GO:0034641	2.33e-12	1.47e-15	1.33 (17669,4729,1909,678)	1
NAALAD2		RNA biosynthetic process	GO:0032774	2.44e-12	1.71e-15	1.48 (17669,2567,1942,418)	1
OSBP2		macromolecule metabolic process	GO:0043170	2.81e-12	2.17e-15	1.24 (17669,6910,1942,942)	1
GPLD1		aromatic compound biosynthetic process	GO:0019438	4.35e-11	3.65e-14	1.40 (17669,2951,1909,446)	1
FNDC5		regulation of RNA metabolic process	GO:0051252	5.63e-11	5.13e-14	1.37 (17669,3525,1958,537)	1
RGPD1		regulation of macromolecule biosynthetic process	GO:0010556	1.1e-10	1.08e-13	1.33 (17669,3849,1945,562)	1
TTC21B		regulation of nucleic acid-templated transcription	GO:1903506	1.76e-10	1.85e-13	1.38 (17669,3403,1958,519)	1
C1orf71		organic cyclic compound metabolic process	GO:1901360	2.23e-10	2.5e-13	1.31 (17669,4590,1942,660)	1
SYCP2		regulation of nitrogen compound metabolic process	GO:0051171	2.31e-10	2.75e-13	1.31 (17669,4131,1945,594)	1
JHDM1D		macromolecule biosynthetic process	GO:0009059	2.25e-10	2.83e-13	1.37 (17669,3126,1942,470)	1
C19orf46		nucleobase-containing compound biosynthetic process	GO:0034654	2.54e-10	3.39e-13	1.42 (17669,2880,1909,442)	1
WHSC2		regulation of RNA biosynthetic process	GO:2001141	3.64e-10	5.1e-13	1.37 (17669,3420,1958,519)	1
HIST1H3A		regulation of transcription, DNA-templated	GO:0006355	4.1e-10	6.02e-13	1.37 (17669,3383,1958,514)	1
AMMECR1		regulation of cellular biosynthetic process	GO:0031326	4.12e-10	6.34e-13	1.31 (17669,4024,1945,579)	1
CNOT6L		cellular macromolecule biosynthetic process	GO:0034645	3.99e-10	6.42e-13	1.39 (17669,2813,1942,429)	1
CORO6		regulation of nucleobase-containing compound metabolic process	GO:0019219	3.94e-10	6.62e-13	1.34 (17669,3852,1945,569)	1
MIAT		nitrogen compound metabolic process	GO:0006807	4.13e-10	7.22e-13	1.28 (17669,5137,1909,712)	1
HIVEP2		cellular nitrogen compound biosynthetic process	GO:0044271	5.12e-10	9.33e-13	1.36 (17669,3179,1909,467)	1
MYO19		regulation of gene expression	GO:0010468	7.75e-10	1.47e-12	1.33 (17669,4079,1945,595)	1
TAS2R14		regulation of biosynthetic process	GO:0009889	8.25e-10	1.62e-12	1.30 (17669,4075,1945,583)	1
INTS8		regulation of cellular macromolecule biosynthetic process	GO:2000112	8.93e-10	1.81e-12	1.34 (17669,3740,1945,553)	1
TAS2R31		heterocycle biosynthetic process	GO:0018130	1.32e-09	2.77e-12	1.40 (17669,2946,1909,446)	1
KIAA0240		organic cyclic compound biosynthetic process	GO:1901362	1.45e-09	3.16e-12	1.36 (17669,3070,1909,451)	1
DPY19L2		primary metabolic process	GO:0044238	2.24e-08	5.03e-11	1.16 (17669,8099,1942,1036)	1
UPP1		cellular metabolic process	GO:0044237	5.2e-08	1.2e-10	1.16 (17669,8023,1942,1025)	1
A26C1B		regulation of macromolecule metabolic process	GO:0060255	5.15e-08	1.23e-10	1.22 (17669,5531,1891,725)	1
OSBPL6		regulation of primary metabolic process	GO:0080090	5.34e-07	1.35e-09	1.21 (17669,5522,1891,717)	1
PKD1		organic substance metabolic process	GO:0071704	8.7e-07	2.32e-09	1.14 (17669,8460,1942,1064)	1
SORBS3		regulation of cellular metabolic process	GO:0031323	2.03e-06	5.54e-09	1.20 (17669,5635,1945,744)	1
JARID2		regulation of metabolic process	GO:0019222	4.88e-06	1.4e-08	1.18 (17669,6447,1945,834)	1
ZMAT4		cellular biosynthetic process	GO:0044249	0.000125	3.76e-07	1.28 (17669,4021,1320,384)	1
TAS2R43		organic substance biosynthetic process	GO:1901576	0.000388	1.22e-06	1.27 (17669,4124,1285,380)	1
GPR161		metabolic process	GO:0008152	0.000482	1.65e-06	1.11 (17669,9415,1942,1145)	1
SPSB2
WDR19
POSTN
TTC39C
PANK1
NR2C1
TMEM145
ZCCHC8
C6orf47
IDE
SFRS14
RORA
TTC39B
RBAK
C6orf186
POU3F2
NFKBIA
LOC100288893
RNF133
KLHL15
C20orf74
INTS9
LOC100131471
BHLHE40
DIS3
KCNK12
STRC
MLLT10
MCF2L
ZNF268
JDP2
CCDC57
KIAA1370
TUBD1
TSC22D1
TRIM52
GIT2
HSPBAP1
SPTSSB
CEP152
LOC254559
GRAMD1B
DCBLD2
GPR85
NFIL3
DTWD2
LRCH1
PPIL5
SLC25A44
EEPD1
CHD9
SLITRK3
NR1D2
ATP8B2
PDP1
MASP2
MAML1
SEMA6D
ST3GAL6
NEIL1
PPP3CC
MAP3K6
ASAH2C
SCLT1
NFYC
CEP120
TRPC3
SGCG
RGPD4
C1RL
ABCC1
EYA3
STARD5
SEPT7L
BBS7
LRRC8C
MOGAT1
IL28RA
CCDC89
ASB13
NR3C2
TBR1
PPP1R10
LAMA4
HDAC4
C14orf162
ZNF555
AC091565.3
CEP95
ZNF385A
RASSF4
KDM2B
ZNF333
ACPL2
STARD10
WASH3P
PPARD
TCHP
CENPJ
ASAH2
ZBTB43
MRS2
ZNF165
VCX2
TAS2R45
IGF1R
CRHR2
CEP135
TUBE1
PLA2R1
C8orf47
USP13
NR3C1
RCC2
C18orf8
NPIPL3
ARID1B
RBM15
DSCC1
TNRC6A
SAPS3
PAXIP1
FAM188B
CMYA5
HCG4
H1F0
CREBZF
IPW
GIGYF1
COL19A1
STS
MLL5
CUX1
VCX
AS3MT
SEPT6
SLC12A5
LOC100134173
SLC35B4
YPEL4
RAB11FIP2
USF2
DBC1
ATP13A3
PLEKHH3
RP5-1022P6.1
C5orf24
DDX11
TRERF1
CCL27
MAP3K3
UBE2D1
FLYWCH2
FAM116A
VPS54
METT5D1
UCP3
ZNF546
ESRRG
STAG3L4
KLF9
LAG3
LOC100286977
PHYH
C11orf30
LOC728734
LOC728056
KIAA1267
KREMEN1
CASP8AP2
STK36
DMKN
AC022311.1
ZNF193
SPTB
SUZ12
LOC100286909
ZNF792
UNC84A
LOC100131943
IFNE
PECR
ZYX
KCNJ3
PIM1
EYA4
SLC16A7
TCERG1
LYSMD4
ZBTB40
DGCR8
BRAF
SMEK1
FANCC
TMPPE
FOXN3
SLC39A14
PLCB1
ITM2A
LEPREL2
PCDHGA5
LIN9
POU6F1
BHLHE41
AFAP1-AS1
LOC646278
ATP2B2
ANK1
PRMT7
DDX3X
LOC100288939
RAD52
CCR10
GNRH1
ZNF224
AADACL1
SLC19A2
EMX1
ZFYVE28
TBC1D30
CLVS2
EIF2C1
PIK3CB
TMEM86B
LPCAT4
ZBED5
PIK3CA
JAK2
RNF144A
LOC158696
FAM13B
DDX11L5
LOC728743
CACNA1A
TTC14
RACGAP1P
UIMC1
IL7R
CALCOCO1
AMD1
FAM155A
PDE4A
C1orf201
ZBTB38
RP11-2F9.2
DQX1
AP4E1
ICA1
FAM35B
MPHOSPH9
SCN1A
SGK494
PTPN2
GCC2
KDM4C
OIP5-AS1
PTPRD
ZNF295
MSH4
LOC730658
AP000926.2
TNK1
OR2L3
SCAF11
TLE2
USH2A
CPT1B
MALAT1
PKD2L2
LOC100499484-C9ORF174
ABCC8
KIAA1109
CNFN
HERPUD1
ABCA5
VAV3
SRPK1
TAS2R9
NSMAF
GPR89B
SLC45A4
THSD4
KDM5C
AP001011.3
AC135983.8
LOC100133161
SRL
ATAD2
SEMA7A
NUP54
TIAM1
OVGP1
CTSC
RNLS
MORC2-AS1
ZNF620
ABCA9
ZBTB1
PANX2
CHGA
MBTD1
ADAMTS13
RAB11B
LOC149837
ATAD1
SRSF1
CDYL
C6orf204
RP11-504P24.4
CCDC58
IP6K2
C5orf41
GK3P
CATSPER2
ZNF175
GPR89C
GVINP1
USP9Y
THAP10
HSF4
MAP3K13
C3orf35
THOC1
MGC16025
LCA5
EXTL2
C21orf66
UHRF1BP1
EIF4E3
ZSWIM4
FKBP7
61E3.4
FAM76B
ANKRD23
HMGXB3
INTS4L1
LOC100131722
ZFAT
ENTPD3
ARID3B
ABCB7
CSTF2
GPHN
SLC5A4
PENK
XKR6
IER2
SLC9A1
SAFB2
WNT3
LOC100129616
IKBKB
FAM183B
ZMYM4
SEPT12
KSR2
DNA2
CCDC84
LOC100132261
DPY19L2P2
PCNXL2
C1orf84
TGM1
LY6G5B
PPP2R2B
RHBDL3
FAM226A
ZCCHC10
AC005077.3
ZBTB34
C1orf199
ATG16L1
C1orf162
ITFG2
EXOG
OLFML2A
WHAMML1
TRIM4
C1orf97
LINC00476
ERP44
DENND4C
LMTK2
CLEC16A
RFX7
SLC38A2
NONO
DCUN1D2
FBXL4
AC084018.1
NAB1
DENND1B
CCDC144A
YTHDC2
LOC731275
TIFA
MSL2
PCDHGB1
STK40
FNBP4
LOC388237
KIAA1456
POTED
TRIP11
LOC338620
HELQ
ANKS1A
INPP5B
BRD2
ZNF30
ABCA6
NKAPL
RHOXF1
FASTKD1
C2orf86
THOC2
SPTBN4
KIAA0141
C9orf82
TAS2R48
IRF2BP2
BRWD3
ZNF284
GARNL1
ANKFY1
ARL5A
INTS4L2
ZNF407
HDAC7
KIF27
RFX5
MIR31HG
ZNF250
ZNF502
CCDC146
DNASE1L2
CDC2L5
IMPA1
ZNF782
SLC4A9
MTG1
C11orf75
PCDHGB4
SOCS5
OSGEPL1
FOXO3
TRPM3
CCDC144NL
VSTM2A
BRSK2
SFRS18
EPM2AIP1
KRTCAP3
SEC14L1
NPR2
C14orf104
PRRT3
GFM1
SRFBP1
DDX55
LEPRE1
RSAD1
DCAF13P3
LOC441455
FAM71E1
RIF1
ZNF385B
PATL1
ST8SIA1
ZNF225
EML5
REV3L
DZIP1L
BMS1P5
KIAA0907
PLAGL1
PDS5B
SLC38A1
CTTNBP2
ZNF718
ZNF543
EGR1
NCK2
MSRB3
NUP205
PCSK1
C2orf56
LOC651856
DPP4
MYNN
SERTAD4
TMEM127
TPTE2P6
TUBGCP3
GOLGA8C
IL6R
C5orf56
C9orf72
RMND5A
ZFP3
CCNL1
LOC90834
IGFL4
BTN2A2
KIAA0182
KDM5D
FBXO18
CHFR
PRB2
LOC730268
ZNF182
ZNF785
L2HGDH
ZNF362
SLC38A9
ZNF670
RCL1
CNTNAP1
C17orf63
KBTBD2
LOC653056
TRIM7
NFKBIZ
MUC20
HERC2P4
KRTDAP
AKAP7
ACSBG2
RNPC3
RAPGEF6
BID
KIAA0586
ZNF37BP
CASP3
BCOR
MEF2A
ADCY9
LRRK2
HSN2
AFTPH
SLC22A5
NOP58
NHLRC2
PDE7A
ALKBH8
CNTLN
ATP4A
OR4N4
SETBP1
STAG1
GLCCI1
LOC100240734
B3GALNT2
ABCD2
CDKN2AIP
JAK1
ZIM2
LRRC55
LOC100128174
KIAA1712
PSMG2
UPF2
SFI1
EDEM3
DUT
SR140
CDC42BPA
SMC2
PXDNL
RUNDC3B
TTBK2
SUPV3L1
RBM14
CRIPAK
RP11-422J8.1
FPGT
CPLX1
PINX1
CYorf15B
HAS3
ZNF740
ZNF33A
EPB41L1
KIAA1731
PAN2
CTPS2
PLAU
ATXN7L2
ZNF37A
LONRF3
LEO1
GRHL2
FZD6
HPSE
GOLPH3
LOC100506060
LUC7L
TTC28
PCDHB14
ZNF510
IGLL3P
MRPL33
THAP1
TAS2R4
TIA1
ZMYM5
UXS1
AC136443.1
GOLGA8A
DCLRE1C
LOC100130557
TAF4B
FBXO32
TAS2R13
PDPR
IGFALS
MCM8
OR2L13
ZNF781
ESCO1
PHF8
SENP7
GSDMB
ITSN2
LRRC37A4P
GGA2
OR4N2
HEATR4
NUPL2
TFAP4
C16ORF52
ZNF35
RP11-904M10.1
OR2L2
EDNRA
PDSS1
PAPOLG
SH3RF2
CHD1
KRBA1
LOC100133131
ERO1LB
PAK2
KIF5A
PCDH7
OR2M4
TMEM132E
CPSF1
RASGRF1
UTRN
ZNF292
SFRS12
AC005277.1
PPP2R5D
HS6ST2
TTC17
CHM
ARID2
ST3GAL5
STARD9
C3orf64
CREBL1
DND1
ZC3H6
PCDHGC5
IRS1
PDXDC2
ATXN2L
KLHDC1
HSPB9
ALX3
FBXO21
FHDC1
RNF113A
SLC5A6
RCC1
DUSP1
LOC728636
AC062028.1
PLEKHM1
CHD6
RDH5
SEC31A
GPR19
EFCAB7
UBA3
ZNF20
KRIT1
DND1P2
ARL13B
TBCEL
STIM2
PRDM5
RNF19B
CAMK2G
CKMT1B
LEMD3
MAT2B
C18orf25
PHTF1
TPP2
SNRPN
TBC1D4
FOXP1
CHRM2
WDR90
USP2
PCDHGB7
SNHG1
PMS2L5
ZFYVE27
ZNF446
FAM108A4
UCHL5
IRAK1BP1
ELMOD1
CNTNAP5
CNNM1
KLHL3
LOC283788
NKAPP1
CAPN7
BCL10
CTCF
SIAH2
SLC25A36
SP1
SEMA5B
SKI
PIGC
LOC729852
ERCC5
COG2
GLTSCR2
ELOVL4
LAT
DDX3Y
SFRS11
RP5-1068E13.3
NPIPL2
ETV4
CWC22
IGDCC3
GABRG2
CSDC2
ZNF394
SCN8A
BTBD11
ANKH
STX6
ZNF280D
LEAP2
ZNF767
ZNF354C
NFXL1
SH3D20
USP33
SMARCC1
MXD1
RP4-695O20__B.1
KLF2
RTEL1
IFRD2
RSPO2
NEXN
SECISBP2
IQSEC3
TNFRSF25
VIPR2
ATP8B1
ZNF662
CEP110
AC135995.5
LMO2
CEP57
BCL11A
BCLAF1
MYST4
AC126544.1
FAM110A
CAPN14
TDRD6
CLGN
PCP4L1
LOC100133686
STX1B
HIST1H1D
VWDE
C14orf106
MAP3K9
KCNV2
TRIM13
CRABP1
C20orf100
MATN4
MC1R
PHF21B
CDR2L
KIAA0802
MECP2
C4orf33
PLAGL2
CCDC126
TAS2R10
LTV1
SGOL2
ANKRD49
CROCCP2
LGR6
CLCN2
PDIK1L
PLAUR
SCRT1
TRPM7
POGZ
C2orf49
DUSP
ZNF264
AC133485.2
C20orf108
OR2AK2
GLS2
C16orf28
GNAS
ZNF133
PURA
PILRB
RBM4B
ARNT
AASDH
FAM48A
PALB2
CLDN5
HNRNPH1
MAMDC2
NIPBL
SNTG1
MFHAS1
KCNC4
GGT6
NFIX
SLC25A12
TFAM
DDX5
KLHL11
UBR2
RAI1
INPP5F
SMYD4
PDIA5
MRGPRF
MTAP
ZNF615
PIF1
C6orf167
COL13A1
KCNRG
LOC100287911
CNKSR1
CENPO
BHLHE22
ZNF692
CEACAM19
KLC4
DTX3
DOT1L
LMBR1
SLC38A11
ELMOD3
UBN2
C11orf57
TSEN54
C12orf41
CAMK2B
CYTH3
C12orf24
INTS6
PHTF2
PAPOLB
C4orf29
FAM108A4P
ZNF136
MFSD9
ABCB10
TBX1
ZNF81
RANBP17
TPTE2P1
PRR16
PPP1R15B
LMOD3
RASD2
CD46
C1orf63
THG1L
PHKA2
GTF3C2
PAM
TAF2
C1orf114
MRPL34
LPIN3
ZBED4
SLAIN2
ANKRD26
HELZ
ITPKC
ATP6V0A2
PHC2
GLB1L3
STRBP
MATR3
PAR5
LRRC17
ZBTB25
TDRD3
SASS6
SRRM2
ARL4C
ZNF180
LOC100294059
HSPA4L
CYP2U1
ECD
EHMT1
LOC728278
LOC440311
TET3
GAS6
ZNF768
AC092143.3
TANK
CSRNP3
ZMYM6
USP3
ANAPC4
REEP6
CHD2
TRMT11
CCDC130
MFAP3L
SMOC2
ANAPC1P1
ZKSCAN4
ACRC
CELSR2
DFFB
MID2
N4BP2
TAS2R50
C1QTNF1
SV2A
SLC35E4
HEATR7A
CCDC111
DAXX
CATSPERB
RBM41
EIF5A2
CARD9
TSEN2
TRIM33
DDHD2
C13orf34
ZNF445
CFHR3
ANKRD36C
ANKS3
ZSCAN23
DIS3L2
WDR75
CNKSR2
JMJD1C
LEMD2
KDM5A
EIF4A2
ZNF354B
RNF39
C20orf20
C15orf29
PRB3
FBXO46
HR
TOP1P2
NPAT
MIER1
CDS1
MFAP3
DFNB31
ATAD2B
DENND5B
GNB3
MCF2L-AS1
LINC00515
LRRC4
DHX40
GHRLOS
ZNF586
MGST2
TAP1
RECQL
RHOT1
RYR2
CIT
GPR180
TMEM69
WDR70
RBL2
FAM135A
HLTF
ASPSCR1
FBN1
SCXB
SLC6A6
SHMT1
STON1
SIX4
PMS1
C12orf35
TYW1B
SLIT2
BEND7
ZNF776
AKAP1
SETMAR
CCNI
PCDHGB3
ABCC5
ATXN7
SETDB1
INSM2
SP3
TAPBP
CDON
PIBF1
MCM3AP-AS1
USP44
CCDC11
MTHFR
SEPT14
NAT9
XRN1
SENP6
SLC4A8
PCNT
DGKK
PAQR9
PLGLB2
DSCAML1
SLC25A34
SMAD7
XYLT2
KIAA1324L
C7orf63
SCAND2
CPLX2
ZNF75A
RBBP8
GMEB2
BTBD3
PKD1P1
ZNF195
IGF2BP3
KIAA1841
ZNF774
KIAA1797
PRB4
AC069154.2
LOC100288105
GAS2
SETD7
UMODL1
AL096711.2
PCDHGA11
LOC100288972
ASTN2
PCDHGA3
ZDHHC17
BRD1
FAM13A-AS1
ZADH2
PRPF39
ANK3
AC024560.3
FKBP5
ATP11B
NUP160
C18orf15
TNFAIP8
AC131238.1
MAPKBP1
CTRB2
C17orf56
ZNF519
RNPS1P1
TOP1P1
DDX31
PRO2012
SCAMP1
LOC401321
TRAF3IP1
C14orf135
TSPAN9
AFF1
NBPF3
ARHGEF10L
ACAP2
CCNB1IP1
RSBN1L
PTX3
C14orf102
NBPF8
CTNNAL1
ADAM20
REPS1
SAA2
EIF2C3
PRINS
GTF2A1
AC084125.1
ZBTB7A
ROCK2
GUCA2B
SFRS5
H2BFM
LOC100288237
SLC26A6
HTR1F
ANKRD29
CSMD2
KRI1
PPPDE1
RSAD2
TCTEX1D1
DPY19L2P4
OSGIN2
C6orf115
IREB2
RIBC2
PRH2
TFDP1
SLC38A6
RICTOR
FAM156A
RSC1A1
NAA50
HEATR3
PRKCA
METT11D1
CNNM2
GIGYF2
AC013402.2
CHRD
ZFX
ADAM22
CDK5RAP3
DBR1
TRMT61B
POMC
ZFAND1
PHAX
LOC728914
ABTB2
RPP25
OSGEP
ITGB3BP
FLT1
SCN1B
PI4K2A
POLD3
KIAA0247
ZCCHC7
COBLL1
DDX4
GPATCH8
RBM33
TMEM35
ARHGEF18
ODF2L
TRRAP
CLPX
KIAA0528
DCP1B
GABRA6
CACNA2D2
SPAG1
MRPS5
DEPDC1
DUSP8
ZNF367
OSBPL2
REL
C15orf41
AMH
SIKE1
DTX2
C20orf200
RP11-61L23.2
HDAC8
GABRB2
POMT1
PDZD8
GRIP2
PPARGC1B
OR52N5
ARFGEF2
PMEPA1
ZNF383
PDC
PTPRT
METTL14
ZDHHC5
PKN2
ACADSB
ZNF10
N4BP1
CADM4
ALDH18A1
LOC644450
ZNRF2P1
ZNF711
ZFY
NBPF7
ST6GALNAC1
CDKN1B
ZNF273
UBR5
TNIP1
CUZD1
IL6ST
PLK5P
C1orf172
PSPC1
BACH2
TAS2R5
AMT
C16orf53
NPAS4
ASAP1-IT1
ULK3
TAP2
DHX33
ANKRD13A
FRAT1
LOC645638
SNAP91
C9orf45
MYT1L
ZCCHC6
C7orf47
SPDYE1
ZNF654
MYBBP1A
KIAA0913
C6ORF228
JRK
CCDC88A
ZNF780B
PASK
TPR
ATP11A
RAG1
MYO5C
CCL1
EIF2S3
ABCG1
SLC25A16
DYNC2H1
ANO6
HELB
LOC401131
CCDC136
CEP350
FGF9
MLL
YTHDF3
SEC24B
A2BP1
CD2AP
ACSL6
NUP35
CRISPLD1
MICA
TRABD
LOC643669
MTMR1
SKIL
FUBP3
INADL
KIAA0831
KIAA0564
CDKAL1
ING3
QSER1
MAP2K3
TMEM150A
MTFR1
SERPINB9
RERE
LOC642393
FBXL12
MPZL3
WDR85
ERICH1-AS1
HECW1
ZC3H10
HIST4H4
CEACAM7
DCDC5
CDC2L6
LOC100292489
C9orf3
LMLN
IFT172
ZNF366
LOC728024
CCDC40
SYNE2
ELL2
ENTPD4
PPP1R12B
CEACAM22P
NGRN
ALG2
DIP2A
CFC1
ACVR1
UNC13C
MICAL3
CD274
PDCD7
DOM3Z
BOD1L
AC125232.1
NR1D1
IGFBP3
OR8S1
RP11-78J21.3
MBD6
RNF6
MAP4K2
MBP
SOLH
LOXL2
USP42
UPF3A
NOXO1
ITPRIPL1
NAP1L2
GEMIN5
C10orf140
KIAA1429
THAP2
AC002351.1
SLC3A1
SEC14L4
KDM2A
DIDO1
NCOA2
ZFYVE26
RHBDD3
OXGR1
HSD11B2
LINC00115
VEGFC
NCKIPSD
RPS16P1
STH
ZNF496
RPRD2
TRDMT1
ZCCHC11
ARID4B
SEPHS2
ZZEF1
C5orf48
C20orf96
AGPAT9
BSDC1
ANP32A
TMF1
ZNF395
C4orf49
ZNF592
PHF12
AP001931.1
NSUN2
FAM126B
ZNF92
NT5M
NCRNA00085
EGFR
AEBP2
RPL23AP53
AAK1
HM13
HIST1H1C
AC141586.5
RASA3
REV1
TCEAL2
ZBTB26
LRPPRC
PPP1R16B
CORO2B
AC007276.5
INPP5A
CCDC66
SCAI
NAGPA
DKFZP434I0714
TNRC18B
KRTAP5-5
MUM1
PFTK1
LOC727799
SLC9A5
ZNF587
OPN1MW
SOX7
FUT2
SPEN
B4GALT6
SORBS1
ZC3H7B
VWA2
TTLL6
PARD6B
PLCL1
HNRNPL
GFRA2
PIGL
SYNE1
LYPLA1
LRRC48
DDX59
KIF15
MAP3K8
FLJ37201
TRIM26
STX8
AUTS2
UBN1
MTPAP
ACIN1
ATP2A2
KCTD3
FOXH1
BDP1
RASA2
ESRRA
C11orf61
TMEM39A
NUP188
ARID5B
SNX29P2
ITGA11
TUG1
PHF2
TOB1
JAM2
TFB2M
SLC35F4
AC233723.1
POP1
ANKAR
GABRD
SUV420H1
RSBN1
REEP2
C11orf52
HRH2
FAM20A
CA7
LOC100288367
LYPD5
SEC31B
STXBP5L
ZNF417
CELSR3
TRIM9
CMBL
C5orf45
LOC100288731
P4HTM
KCNMB3
C16orf45
TEX12
CDR1
FAM115C
ARHGEF7
PPIG
RIPK1
USP28
RP11-143E21.7
SNRNP35
HPX
PLEKHM2
CADPS2
WDFY3
ADAM9
ELTD1
LAMA3
OR2L8
PIKFYVE
RET
MGC16142
FAM21A
ZNF596
CD3EAP
OSBPL1A
MTUS2
BCL3
C1orf156
METTL2A
RMI1
GOLGA6L5
IL17RC
NRG2
LRFN5
SLC35A1
LOC100132364
QRFPR
SERTAD2
VPRBP
GOLGA2P3Y
MED13
MIB2
PPWD1
C8orf73
GPBP1L1
ZNF197
FAM21C
LOC100291956
PPP1R28
UHRF1BP1L
IRF1
SLC25A17
CFB
C3orf21
AC005512.1
STOX2
TPRKB
LOC389842
ELOVL7
DYRK4
ZNF518A
ZNF280B
PCDHB12
SMC5
CCPG1
PAG1
RORB
MED9
BMP4
RBM6
NARG1L
EMILIN3
MARK3
KCNB1
SLC35B3
C4orf40
C8orf31
AP002373.1
NSFP1
NEK1
SFTPA1
CUL5
BCAS4
RPL23AP64
KIF2C
MED23
LIPI
MON2
ZNF16
CCAR1
NKTR
LRRC4B
LOC389765
LOC150166
YTHDF1
ANKRD37
C1orf109
LUZP1
VWC2
LOC100129321
AC110760.2
CCDC138
KIAA1107
C2orf50
RELT
ZNF709
CLK3
MTMR4
MDN1
PRKACB
RALGPS1
DUS1L
ZMYM2
MCF2
TTC30B
ARL2BP
LDHAL6B
ODZ4
GK
PPARGC1A
TNFRSF6B
USP45
RABL2B
STAM2
SLC38A5
C18orf21
HNRNPA1P2
G3BP1
SLC24A2
POU2F1
NAP1L3
AQR
PION
PLCD4
TRAF7
ZNF443
POGK
KLHL20
RIMS4
ZNF557
SLC39A8
MTHFD2L
FGF13
MINPP1
FAM131B
APC2
THUMPD1
LENEP
RPUSD2
KCNA2
CERK
CYB5R4
TBK1
SCRN1
LINC00597
ADAMTS17
PRR4
CTNNA1
H3.Y
EPC2
LRRFIP2
RAD54B
RBM12B
CBX5
KHSRP
KRT3
DHX15
FAM43A
ZNF398
SLC43A1
RSRC1
LOC100130811
RCOR2
KCNH8
ARSG
TGFBR1
SLC10A5
DEFB115
GPATCH1
HDGF
NPHP3
TAF3
RP4-800G7.1
DDX26B
MBNL2
RNF168
MGC27345
COX10
EML6
LOC100294362
DEGS2
LRIG3
KLHL24
DHX35
MAP2K7
HCN2
ZNF491
GART
RPL13P5
SLC46A3
NIPAL2
LDB1
HAUS4
ZNF334
YIPF4
TRIAP1
C22orf25
MCPH1
LOC728637
SSBP3
LOC653506
LOC400987
GPR156
MTBP
SSH1
GPR146
MAP9
PCDHGA7
CYB561D1
STRADA
SLC23A2
PDZK1
PLEKHG1
LINC00304
FOSL2
BAAT
RRN3P3
GTF3A
ZNF786
EPB41L5
MTRF1
ARC
HCRTR1
NCOR2
YTHDC1
CCDC61
AC110754.1
C10orf113
CCDC154
CXorf15
LOC339290
LOC728407
RERGL
SLC35E1
NEAT1
ADM
RP1-90J20.7
AC021860.1
LOC100127998
PCDHGB2
CTBP1
PRICKLE1
DENND4A
CRKRS
ZNF385D
DLG5
ACSL3
CFH
PAIP1
LOC100130797
KLHL9
RFPL3S
SLC16A4
LOC100132306
TMOD2
ANAPC1
ALDH1A3
SSH3
DNAJC4
CACNG7
KNDC1
PPFIA1
IPO7
WDR91
LGALS12
PXDN
LINC00473
FBXL6
RNF212
GALNT3
INA
KDELC1
GIN1
SUPT16H
API5L1
MALT1
TMEM204
IFI27
TLK2
PTPN12
RC3H1
ZNF44
LOC144438
PCDHB13
LRRC34
EPC1
HUNK
RBMS1
ZNF346
LTB4R
ZNF630
ZNF146
ANKRD45
GABRA1
PRPF38B
CAMK2N2
SLC44A5
TTC26
PACSIN3
SHPRH
HCN1
ZCCHC9
RAPGEFL1
AC145098.2
NMD3
UBP1
IFFO1
STK3
EFHA2
KDM6B
FAM197Y3
ATP6AP1L
SETD3
NKX3-1
LHX9
C7orf64
ZNF148
LRRFIP1
ZNF251
NIPA1
CMPK2
TTC21A
MAPK6
ERCC4
CCDC88B
DNAJC28
C19orf29
PILRA
ALS2
RASL11A
SMARCD2
HNRNPA3P1
FAT3
AGAP4
FAM133B
ANP32A-IT1
ABCG2
RCOR3
MXI1
C1orf124
NIPAL1
FLJ14186
TAS2R7
RAB6A
LOC440459
NR4A1
FAM21D
RASSF8
AC068385.1
UBA5
TMEM41B
MBL1P
GRID2IP
SACS
SOHLH1
EFR3A
CUGBP2
RNF138
FLT4
DEFB137
CLK4
ITCH
MAS1
SSFA2
GALK2
C5orf42
UBAP1
LOC595101
ZNF17
TBC1D8
TBC1D19
LOC644950
DCPS
DCTN4
RG9MTD2
CENPC1
C9orf96
FAM179B
LARP7
DNMT3A
CCL15
RBM9
BCO2
SULT1A3
PTGIS
ZNF70
SMARCAD1
ZBTB39
CCDC109A
RCAN1
LOC286434
HNRNPF
CYTSB
BMP2
ATG4A
TIGD1
VN1R1
BEND6
XXyac-R12DG2.1
PCMTD1
ZNF142
C9orf147
DGKD
UBE2O
PPFIA4
ZNF192
ZCCHC4
RPE
LOC439962
MIER3
PATE2
EHD2
ANKS6
ZNF358
XKR8
ZNF181
SPINK8
TRNP1
BRF1
BROX
ANTXR1
KLHDC6
ZNF300
ABHD3
FYTTD1
LOC646870
PHF17
HERC3
NUP210
KRT8P9
GALNT5
DSCAM
HAUS1
FAR2
PPIL2
ZNF345
IL15RA
NBPF15
LOC730153
COL5A1
CEP164
CRYGS
BRSK1
FCHO2
PMS2L3
EIF4G3
OPRD1
EXOC3L2
AC090360.1
YY2
HIST1H1A
KPNA5
MOGAT3
[truncated: 18,737 more rows]

## Sheet: PLS2 pos
C21orf33		Enirchment in Biological processes							Enrichment in Cellular Components
RAB4A		Description	GO term	FDR q-value	P-value	Enrichment (N, B, n, b)	exclude		Description	GO term	FDR q-value	P-value	Enrichment (N, B, n, b)	exclude
TMEM14C		respiratory electron transport chain	GO:0022904	2.79e-20	1.95e-24	5.51 (17643,87,1805,49)	0		cytoplasmic part	GO:0044444	1.62e-55	9.46e-59	1.25 (17643,7663,4409,2392)	0
ELAVL3		electron transport chain	GO:0022900	5.82e-20	8.16e-24	5.38 (17643,89,1805,49)	0		mitochondrial part	GO:0044429	1.42e-45	1.66e-48	1.89 (17643,933,4361,437)	0
GMPR2		organonitrogen compound metabolic process	GO:1901564	1.01e-19	2.12e-23	1.41 (17643,1543,5273,649)	0		mitochondrion	GO:0005739	1.5e-34	2.63e-37	1.68 (17643,1194,4378,498)	0
MAP1A		single-organism metabolic process	GO:0044710	9.6e-17	2.69e-20	1.25 (17643,4120,4263,1241)	0		mitochondrial membrane	GO:0031966	2.49e-32	5.8e-35	1.98 (17643,580,4361,284)	0
COPA		hydrogen ion transmembrane transport	GO:1902600	1.17e-16	4.1e-20	5.82 (17643,104,1225,42)	0		mitochondrial inner membrane	GO:0005743	4.93e-28	1.44e-30	2.11 (17643,407,4361,212)	0
YME1L1		small molecule metabolic process	GO:0044281	1.06e-16	4.46e-20	1.36 (17643,1661,5266,676)	0		organelle inner membrane	GO:0019866	1.76e-27	6.17e-30	2.04 (17643,448,4361,226)	0
RCCD1		generation of precursor metabolites and energy	GO:0006091	2.01e-14	9.83e-18	1.75 (17643,263,6508,170)	0		mitochondrial membrane part	GO:0044455	3.55e-27	1.45e-29	5.48 (17643,169,1238,65)	0
ALAD		organophosphate metabolic process	GO:0019637	2.12e-12	1.19e-15	1.48 (17643,794,5327,354)	0		intracellular part	GO:0044424	5.06e-25	2.36e-27	1.09 (17643,12971,4399,3523)	0
SDHC		single-organism biosynthetic process	GO:0044711	2.01e-12	1.26e-15	1.38 (17643,1209,5327,504)	0		mitochondrial protein complex	GO:0098798	6.03e-25	3.17e-27	4.81 (17643,133,1764,64)	0
EML2		proton transport	GO:0015992	4.81e-12	3.37e-15	4.51 (17643,134,1225,42)	0		myelin sheath	GO:0043209	1.8e-24	1.05e-26	2.86 (17643,141,4202,96)	0
FAM82A2		hydrogen transport	GO:0006818	8.14e-12	6.27e-15	4.45 (17643,136,1225,42)	0		inner mitochondrial membrane protein complex	GO:0098800	3.76e-24	2.41e-26	5.34 (17643,103,1764,55)	0
TRIM41		carboxylic acid metabolic process	GO:0019752	1.06e-11	8.92e-15	1.57 (17643,805,3972,285)	0		organelle membrane	GO:0031090	4.42e-23	3.09e-25	1.32 (17643,2811,4807,1011)	0
TBC1D9B		protein complex biogenesis	GO:0070271	1.71e-11	1.55e-14	3.06 (17643,70,3960,48)	0		intracellular organelle part	GO:0044446	2.25e-21	1.7e-23	1.13 (17643,7726,6120,3019)	0
HIGD1A		purine nucleoside triphosphate metabolic process	GO:0009144	1.63e-11	1.6e-14	1.93 (17643,128,6485,91)	0		extracellular organelle	GO:0043230	3.03e-20	2.48e-22	1.30 (17643,2675,5164,1014)	0
IDI1		organic acid metabolic process	GO:0006082	2.05e-11	2.15e-14	1.49 (17643,925,3972,311)	0		extracellular vesicle	GO:1903561	3.88e-20	3.39e-22	1.29 (17643,2674,5164,1013)	0
TMEM85		nucleobase-containing small molecule metabolic process	GO:0055086	1.97e-11	2.21e-14	1.66 (17643,450,4536,192)	0		extracellular exosome	GO:0070062	5.14e-20	4.79e-22	1.29 (17643,2661,5164,1008)	0
ABHD12		cellular component biogenesis	GO:0044085	1.87e-11	2.23e-14	2.31 (17643,134,4278,75)	0		organelle part	GO:0044422	2.31e-19	2.29e-21	1.12 (17643,7924,6120,3074)	0
DIABLO		oxidation-reduction process	GO:0055114	2.65e-11	3.34e-14	2.35 (17643,847,956,108)	0		vesicle	GO:0031982	1.05e-18	1.1e-20	1.25 (17643,3285,5164,1203)	0
PMP2		mitochondrial respiratory chain complex assembly	GO:0033108	5.76e-11	7.67e-14	2.91 (17643,75,3960,49)	0		oxidoreductase complex	GO:1990204	6.84e-18	7.58e-20	6.74 (17643,92,1053,37)	0
NIPAL3		organonitrogen compound biosynthetic process	GO:1901566	5.61e-11	7.86e-14	1.45 (17643,824,5260,355)	0		respiratory chain complex	GO:0098803	1e-17	1.17e-19	5.87 (17643,63,1764,37)	0
PPA1		cofactor metabolic process	GO:0051186	6.23e-11	9.17e-14	1.62 (17643,323,5950,176)	0		cytosol	GO:0005829	1.15e-14	1.41e-16	1.23 (17643,3266,5091,1159)	0
NDUFB5		purine ribonucleoside monophosphate metabolic process	GO:0009167	6.01e-11	9.26e-14	2.30 (17643,142,3989,74)	0		membrane-bounded organelle	GO:0043227	1.28e-14	1.64e-16	1.12 (17643,9195,4007,2344)	0
HDHD2		nucleoside phosphate metabolic process	GO:0006753	6.51e-11	1.05e-13	1.74 (17643,390,4502,173)	0		mitochondrial matrix	GO:0005759	1.51e-14	2.02e-16	1.67 (17643,315,6393,191)	0
ATG3		nucleoside triphosphate metabolic process	GO:0009141	7.48e-11	1.26e-13	2.07 (17643,149,4917,86)	0		organelle	GO:0043226	1.99e-12	2.79e-14	1.12 (17643,10161,3035,1961)	0
SCLY		ribonucleoside triphosphate metabolic process	GO:0009199	7.84e-11	1.37e-13	1.91 (17643,127,6485,89)	0		membrane protein complex	GO:0098796	6.83e-11	9.95e-13	1.99 (17643,999,1252,141)	0
NDUFV2		purine nucleoside monophosphate metabolic process	GO:0009126	9.53e-11	1.74e-13	2.29 (17643,143,3989,74)	0		intracellular organelle	GO:0043229	1.84e-10	2.79e-12	1.13 (17643,8738,3200,1792)	0
CCDC25		oxoacid metabolic process	GO:0043436	1.15e-10	2.26e-13	1.51 (17643,908,3972,309)	0		intracellular membrane-bounded organelle	GO:0043231	2.27e-10	3.57e-12	1.13 (17643,7715,4009,1976)	0
DPH3		ribonucleoside monophosphate metabolic process	GO:0009161	1.23e-10	2.51e-13	2.23 (17643,155,3989,78)	0		protein complex	GO:0043234	7.52e-10	1.23e-11	1.38 (17643,3773,1284,380)	0
C20orf30		nucleotide metabolic process	GO:0009117	1.2e-10	2.61e-13	1.65 (17643,382,5298,189)	0		mitochondrial respiratory chain complex I	GO:0005747	8.12e-10	1.47e-11	5.48 (17643,42,1764,23)	0
CMC2		mitochondrial electron transport, NADH to ubiquinone	GO:0006120	2.58e-10	6.14e-13	5.85 (17643,41,1764,24)	0		respiratory chain complex I	GO:0045271	8.39e-10	1.47e-11	5.48 (17643,42,1764,23)	0
RAPGEF5		purine ribonucleoside triphosphate metabolic process	GO:0009205	2.62e-10	6.42e-13	1.93 (17643,121,6485,86)	0		NADH dehydrogenase complex	GO:0030964	8.68e-10	1.47e-11	5.48 (17643,42,1764,23)	0
SLC25A5		establishment of localization in cell	GO:0051649	3.29e-10	8.29e-13	1.41 (17643,1519,3183,386)	0		macromolecular complex	GO:0032991	5.87e-09	1.1e-10	1.33 (17643,4420,1289,429)	0
PYCR2		nucleoside monophosphate metabolic process	GO:0009123	3.27e-10	8.47e-13	2.08 (17643,167,4316,85)	0		cell part	GO:0044464	7.23e-09	1.39e-10	1.03 (17643,15215,4409,3931)	0
LOC442293		single-organism intracellular transport	GO:1902582	3.3e-10	8.79e-13	1.48 (17643,1125,3183,301)	0		bounding membrane of organelle	GO:0098588	7.72e-09	1.53e-10	1.22 (17643,2147,4973,740)	0
FAM162A		intracellular transport	GO:0046907	3.98e-10	1.09e-12	1.43 (17643,1395,3183,359)	0		intracellular ribonucleoprotein complex	GO:0030529	1.65e-08	3.47e-10	1.33 (17643,680,6423,330)	0
DHRS7		mitochondrial transport	GO:0006839	4.3e-10	1.2e-12	2.39 (17643,105,4422,63)	0		ribonucleoprotein complex	GO:1990904	1.7e-08	3.47e-10	1.33 (17643,680,6423,330)	0
AK2		NADH dehydrogenase complex assembly	GO:0010257	6.78e-10	1.95e-12	3.10 (17643,56,3960,39)	0		catalytic complex	GO:1902494	2.64e-08	5.84e-10	1.75 (17643,977,1427,138)	0
OAT		mitochondrial respiratory chain complex I biogenesis	GO:0097031	6.62e-10	1.95e-12	3.10 (17643,56,3960,39)	0		proteasome complex	GO:0000502	2.7e-08	5.83e-10	3.12 (17643,71,2871,36)	0
PRPSAP1		mitochondrial respiratory chain complex I assembly	GO:0032981	6.46e-10	1.95e-12	3.10 (17643,56,3960,39)	0		membrane-enclosed lumen	GO:0031974	6.14e-08	1.4e-09	1.29 (17643,837,6465,395)	0
PSMC2		mitochondrial transmembrane transport	GO:1990542	9.53e-10	3e-12	4.14 (17643,55,2401,31)	0		intracellular organelle lumen	GO:0070013	9.84e-08	2.3e-09	1.32 (17643,701,6175,325)	0
MRPL22		pyridine nucleotide metabolic process	GO:0019362	1.3e-09	4.2e-12	5.55 (17643,91,943,27)	0		extracellular region part	GO:0044421	1.2e-07	2.88e-09	1.15 (17643,3632,4865,1156)	0
MFF		nicotinamide nucleotide metabolic process	GO:0046496	1.27e-09	4.2e-12	5.55 (17643,91,943,27)	0		vacuolar part	GO:0044437	1.49e-07	3.66e-09	1.40 (17643,663,4902,257)	0
SLC35E3		organophosphate biosynthetic process	GO:0090407	1.9e-09	6.52e-12	1.54 (17643,431,5327,200)	0		endoplasmic reticulum part	GO:0044432	1.99e-07	4.99e-09	1.30 (17643,1120,4734,392)	0
TMEM14B		ATP metabolic process	GO:0046034	2.66e-09	9.3e-12	1.95 (17643,106,6485,76)	0		vacuolar membrane	GO:0005774	5.63e-07	1.44e-08	1.42 (17643,547,4902,216)	0
CFL2		pyridine-containing compound metabolic process	GO:0072524	2.77e-09	9.89e-12	5.19 (17643,101,943,28)	0		organelle lumen	GO:0043233	9.64e-07	2.53e-08	1.28 (17643,776,6309,356)	0
LOC644006		nucleoside metabolic process	GO:0009116	4.69e-09	1.71e-11	1.58 (17643,267,6412,153)	0		endosome membrane	GO:0010008	9.79e-07	2.63e-08	1.50 (17643,368,4940,155)	0
GCSH		glycosyl compound metabolic process	GO:1901657	5.16e-09	1.92e-11	1.55 (17643,289,6412,163)	0		membrane	GO:0016020	1.47e-06	4.03e-08	1.09 (17643,7109,5161,2257)	0
HPS1		oxidoreduction coenzyme metabolic process	GO:0006733	5.69e-09	2.15e-11	5.04 (17643,104,943,28)	0		whole membrane	GO:0098805	1.67e-06	4.68e-08	1.30 (17643,984,4902,355)	0
XPO6		mitochondrion organization	GO:0007005	7.44e-09	2.86e-11	1.94 (17643,412,2382,108)	0		proton-transporting two-sector ATPase complex	GO:0016469	2.11e-06	6.03e-08	3.01 (17643,35,4186,25)	0
SIRT2		small molecule biosynthetic process	GO:0044283	8.97e-09	3.52e-11	1.65 (17643,429,3967,159)	0		endoplasmic reticulum membrane	GO:0005789	2.74e-06	7.98e-08	1.32 (17643,849,4791,305)	0
CHD1L		single-organism transport	GO:0044765	3.02e-08	1.2e-10	1.26 (17643,2820,3183,640)	0		mitochondrial proton-transporting ATP synthase complex	GO:0005753	2.79e-06	8.47e-08	8.54 (17643,19,1196,11)	0
UGP2		cellular amino acid metabolic process	GO:0006520	4.44e-08	1.8e-10	1.56 (17643,322,5590,159)	0		proton-transporting ATP synthase complex	GO:0045259	2.85e-06	8.47e-08	8.54 (17643,19,1196,11)	0
RTCD1		purine ribonucleoside metabolic process	GO:0046128	4.54e-08	1.88e-10	1.83 (17643,216,4426,99)	0		cytochrome complex	GO:0070069	4.54e-06	1.4e-07	8.27 (17643,20,1174,11)	0
PCCB		ribose phosphate metabolic process	GO:0019693	4.6e-08	1.93e-10	1.72 (17643,276,4502,121)	0		lysosomal membrane	GO:0005765	6.75e-06	2.17e-07	1.57 (17643,260,4896,113)	0
STX16		purine nucleoside metabolic process	GO:0042278	5.17e-08	2.21e-10	1.75 (17643,219,4917,107)	0		lytic vacuole membrane	GO:0098852	6.88e-06	2.17e-07	1.57 (17643,260,4896,113)	0
LACTB2		purine nucleoside monophosphate biosynthetic process	GO:0009127	9e-08	3.97e-10	2.49 (17643,59,5048,42)	0		endosomal part	GO:0044440	8e-06	2.61e-07	1.44 (17643,408,4940,165)	0
NOL3		purine ribonucleoside monophosphate biosynthetic process	GO:0009168	8.86e-08	3.97e-10	2.49 (17643,59,5048,42)	0		mitochondrial respiratory chain complex II, succinate dehydrogenase complex (ubiquinone)	GO:0005749	1.28e-05	4.47e-07	49.01 (17643,4,360,4)	0
FEZ1		catabolic process	GO:0009056	1.09e-07	4.95e-10	1.23 (17643,1607,5869,655)	0		succinate dehydrogenase complex	GO:0045281	1.3e-05	4.47e-07	49.01 (17643,4,360,4)	0
AIFM1		cellular protein complex assembly	GO:0043623	1.18e-07	5.44e-10	1.53 (17643,321,5732,160)	0		fumarate reductase complex	GO:0045283	1.32e-05	4.47e-07	49.01 (17643,4,360,4)	0
KIAA0090		purine ribonucleotide metabolic process	GO:0009150	1.3e-07	6.17e-10	1.66 (17643,246,5230,121)	0		succinate dehydrogenase complex (ubiquinone)	GO:0045257	1.35e-05	4.47e-07	49.01 (17643,4,360,4)	0
SUCLG1		cellular component disassembly	GO:0022411	1.28e-07	6.17e-10	1.70 (17643,485,2961,138)	0		polymeric cytoskeletal fiber	GO:0099513	2.73e-05	9.71e-07	1.29 (17643,601,6268,275)	0
ATP1B3		ribonucleotide metabolic process	GO:0009259	1.48e-07	7.25e-10	1.63 (17643,261,5253,127)	0		respiratory chain	GO:0070469	4.81e-05	1.74e-06	7.66 (17643,20,1151,10)	0
LOC729164		monosaccharide biosynthetic process	GO:0046364	2.19e-07	1.09e-09	5.80 (17643,54,1127,20)	0		supramolecular fiber	GO:0099512	5.09e-05	1.87e-06	1.28 (17643,607,6268,276)	0
GGNBP2		ribonucleoside metabolic process	GO:0009119	2.45e-07	1.24e-09	1.65 (17643,245,5253,120)	0		cytosolic part	GO:0044445	5.15e-05	1.92e-06	1.48 (17643,199,6404,107)	0
CYB5A		cellular macromolecular complex assembly	GO:0034622	2.47e-07	1.26e-09	1.36 (17643,674,5755,298)	0		proton-transporting two-sector ATPase complex, proton-transporting domain	GO:0033177	5.85e-05	2.22e-06	3.37 (17643,20,4186,16)	0
LYRM7		purine nucleotide metabolic process	GO:0006163	3.57e-07	1.87e-09	1.61 (17643,268,5230,128)	0		proteasome regulatory particle, base subcomplex	GO:0008540	6.74e-05	2.6e-06	5.05 (17643,11,3176,10)	0
VDAC2		protein complex subunit organization	GO:0071822	3.73e-07	1.99e-09	1.51 (17643,1472,1729,218)	0		proton-transporting ATP synthase complex, coupling factor F(o)	GO:0045263	0.00011	4.28e-06	4.21 (17643,10,4186,10)	0
NDRG4		mitochondrial translational termination	GO:0070126	4.78e-07	2.58e-09	3.27 (17643,86,2133,34)	0		intrinsic component of mitochondrial membrane	GO:0098573	0.000112	4.45e-06	2.37 (17643,46,4702,29)	0
FTH1P20		mitochondrial electron transport, ubiquinol to cytochrome c	GO:0006122	6.56e-07	3.59e-09	12.22 (17643,14,1031,10)	0		mitochondrial respiratory chain complex III	GO:0005750	0.000147	6.01e-06	12.83 (17643,8,1031,6)	0
SLMO2		cellular catabolic process	GO:0044248	6.67e-07	3.69e-09	1.24 (17643,1157,6488,526)	0		respiratory chain complex III	GO:0045275	0.000149	6.01e-06	12.83 (17643,8,1031,6)	0
PACS2		nucleoside phosphate biosynthetic process	GO:1901293	7.47e-07	4.19e-09	1.72 (17643,184,5298,95)	0		proteasome accessory complex	GO:0022624	0.000174	7.2e-06	7.25 (17643,16,1369,9)	0
QDPR		negative regulation of ubiquitin-protein transferase activity	GO:0051444	7.87e-07	4.47e-09	2.95 (17643,76,2832,36)	0		ER membrane protein complex	GO:0072546	0.000175	7.34e-06	7.11 (17643,10,1984,8)	0
PBX3		translational termination	GO:0006415	8.55e-07	4.91e-09	3.15 (17643,92,2133,35)	0		integral component of mitochondrial membrane	GO:0032592	0.00024	1.02e-05	2.33 (17643,45,4702,28)	0
BOLA3		translational elongation	GO:0006414	9.03e-07	5.25e-09	1.83 (17643,109,6354,72)	0		intrinsic component of organelle membrane	GO:0031300	0.000263	1.14e-05	1.64 (17643,252,3425,80)	0
LOC342541		macromolecular complex assembly	GO:0065003	9.04e-07	5.32e-09	1.22 (17643,1332,6514,598)	0		cytosolic proteasome complex	GO:0031597	0.000284	1.24e-05	5.00 (17643,10,3176,9)	0
UQCRC2		organic substance catabolic process	GO:1901575	8.94e-07	5.32e-09	1.23 (17643,1361,5869,558)	0		integral component of organelle membrane	GO:0031301	0.000392	1.74e-05	1.54 (17643,240,4397,92)	0
ANGEL1		ribonucleoside monophosphate biosynthetic process	GO:0009156	8.99e-07	5.41e-09	2.44 (17643,72,4316,43)	0		mitochondrial outer membrane	GO:0005741	0.000561	2.52e-05	1.59 (17643,145,5280,69)	0
ZFP91		ATP hydrolysis coupled transmembrane transport	GO:0090662	8.96e-07	5.46e-09	6.06 (17643,36,1374,17)	0		outer membrane	GO:0019867	0.000568	2.58e-05	1.62 (17643,172,4441,70)	0
EPRS		energy coupled proton transport, down electrochemical gradient	GO:0015985	9.21e-07	5.68e-09	8.34 (17643,23,1196,13)	0		pigment granule	GO:0048770	0.000682	3.22e-05	2.15 (17643,96,3160,37)	0
C20orf43		ATP synthesis coupled proton transport	GO:0015986	9.11e-07	5.68e-09	8.34 (17643,23,1196,13)	0		organelle outer membrane	GO:0031968	0.00069	3.18e-05	1.62 (17643,167,4441,68)	0
TIMMDC1		coenzyme metabolic process	GO:0006732	1.1e-06	6.96e-09	1.55 (17643,255,5950,133)	0		melanosome	GO:0042470	0.00069	3.22e-05	2.15 (17643,96,3160,37)	0
UBXN8		organic substance transport	GO:0071702	1.31e-06	8.36e-09	1.18 (17643,1951,6344,826)	0		nuclear proteasome complex	GO:0031595	0.000707	3.38e-05	5.56 (17643,7,3176,7)	0
LOC131055		nucleotide biosynthetic process	GO:0009165	1.3e-06	8.38e-09	1.71 (17643,181,5298,93)	0
PEPD		purine nucleoside triphosphate biosynthetic process	GO:0009145	1.5e-06	9.74e-09	2.63 (17643,46,4814,33)	0
ALG5		establishment of protein localization	GO:0045184	1.73e-06	1.14e-08	1.21 (17643,1361,6455,603)	0
ABHD2		negative regulation of ligase activity	GO:0051352	1.72e-06	1.14e-08	2.88 (17643,78,2832,36)	0
STK39		carbohydrate derivative metabolic process	GO:1901135	1.95e-06	1.31e-08	1.33 (17643,775,5280,309)	0
CYCS		antigen processing and presentation of exogenous antigen	GO:0019884	2.13e-06	1.45e-08	1.63 (17643,165,6379,97)	0
GTF2A2		regulation of catabolic process	GO:0009894	2.23e-06	1.53e-08	1.33 (17643,719,5572,302)	0
LOC100130746		inorganic cation transmembrane transport	GO:0098662	2.3e-06	1.6e-08	1.84 (17643,491,1919,98)	0
PSMD14		phosphorus metabolic process	GO:0006793	2.38e-06	1.67e-08	1.22 (17643,1894,4706,617)	0
TAX1BP1		negative regulation of ubiquitin-protein ligase activity involved in mitotic cell cycle	GO:0051436	2.5e-06	1.77e-08	2.98 (17643,69,2832,33)	0
PAQR6		tricarboxylic acid cycle	GO:0006099	2.77e-06	1.98e-08	13.70 (17643,28,460,10)	0
NDUFA6		ribonucleoside triphosphate biosynthetic process	GO:0009201	2.81e-06	2.03e-08	2.52 (17643,51,4814,35)	0
MMACHC		protein folding	GO:0006457	2.94e-06	2.14e-08	1.82 (17643,209,3845,83)	0
PIGY		ATP biosynthetic process	GO:0006754	3.02e-06	2.22e-08	2.83 (17643,35,4814,27)	0
TATDN3		nucleoside triphosphate biosynthetic process	GO:0009142	3.32e-06	2.46e-08	2.36 (17643,62,4814,40)	0
NDUFA12		purine ribonucleoside triphosphate biosynthetic process	GO:0009206	3.29e-06	2.46e-08	2.61 (17643,45,4814,32)	0
SNRPG		macromolecular complex disassembly	GO:0032984	3.28e-06	2.48e-08	1.61 (17643,179,6196,101)	0
SAP30		mitochondrial ATP synthesis coupled proton transport	GO:0042776	3.39e-06	2.59e-08	3.85 (17643,17,4316,16)	0
PSMD6		intracellular protein transmembrane transport	GO:0065002	3.42e-06	2.63e-08	4.00 (17643,42,2309,22)	0
CCT6B		NIK/NF-kappaB signaling	GO:0038061	3.66e-06	2.85e-08	2.76 (17643,62,3509,34)	0
IMMT		purine-containing compound biosynthetic process	GO:0072522	3.74e-06	2.94e-08	1.83 (17643,135,5081,71)	0
FUNDC2		monovalent inorganic cation transport	GO:0015672	3.74e-06	2.96e-08	1.74 (17643,429,2534,107)	0
NRIP3		nucleoside monophosphate biosynthetic process	GO:0009124	3.9e-06	3.11e-08	2.30 (17643,80,4316,45)	0
ATP5A1		cellular protein complex disassembly	GO:0043624	4.44e-06	3.57e-08	2.79 (17643,121,2038,39)	0
SLC25A5P1		regulation of ubiquitin-protein ligase activity involved in mitotic cell cycle	GO:0051439	4.52e-06	3.67e-08	2.86 (17643,74,2832,34)	0
MAP4		mitochondrial translational elongation	GO:0070125	4.67e-06	3.83e-08	3.19 (17643,84,2038,31)	0
SYMPK		negative regulation of protein modification by small protein conjugation or removal	GO:1903321	5e-06	4.13e-08	2.28 (17643,131,2835,48)	0
WIPI1		transmembrane transport	GO:0055085	5.02e-06	4.19e-08	1.46 (17643,1080,2383,213)	0
C18orf55		phosphate-containing compound metabolic process	GO:0006796	6.08e-06	5.11e-08	1.22 (17643,1837,4706,597)	0
CTSD		anaphase-promoting complex-dependent proteasomal ubiquitin-dependent protein catabolic process	GO:0031145	6.11e-06	5.18e-08	2.08 (17643,73,5572,48)	0
TMX4		ribose phosphate biosynthetic process	GO:0046390	6.27e-06	5.36e-08	1.79 (17643,133,5253,71)	0
LOC728327		regulation of cellular catabolic process	GO:0031329	7.08e-06	6.1e-08	1.34 (17643,615,5572,261)	0
SV2C		energy coupled proton transmembrane transport, against electrochemical gradient	GO:0015988	7.18e-06	6.24e-08	6.02 (17643,32,1374,15)	0
DHFRP1		ATP hydrolysis coupled proton transport	GO:0015991	7.13e-06	6.24e-08	6.02 (17643,32,1374,15)	0
FNTA		antigen processing and presentation of exogenous peptide antigen	GO:0002478	8.04e-06	7.09e-08	1.61 (17643,158,6379,92)	0
SNX27		establishment of protein localization to mitochondrion	GO:0072655	8.06e-06	7.17e-08	3.41 (17643,57,2361,26)	0
NUDCD2		purine-containing compound metabolic process	GO:0072521	8.62e-06	7.73e-08	1.53 (17643,314,4917,134)	0
TP73-AS1		ribonucleotide biosynthetic process	GO:0009260	8.84e-06	7.99e-08	1.80 (17643,129,5253,69)	0
BRP44L		protein complex assembly	GO:0006461	9.19e-06	8.37e-08	2.73 (17643,1082,239,40)	0
NUDT8		citrate metabolic process	GO:0006101	9.85e-06	9.04e-08	11.99 (17643,32,460,10)	0
PIGT		positive regulation of ubiquitin-protein ligase activity involved in regulation of mitotic cell cycle transition	GO:0051437	1.04e-05	9.6e-08	2.36 (17643,76,4026,41)	0
NOX4		protein transmembrane transport	GO:0071806	1.15e-05	1.07e-07	3.66 (17643,48,2309,23)	0
DLSTP		macromolecule localization	GO:0033036	1.15e-05	1.08e-07	1.18 (17643,1615,6260,679)	0
RAB9BP1		cofactor biosynthetic process	GO:0051188	1.21e-05	1.15e-07	1.70 (17643,161,5298,82)	0
TMEM33		protein transport	GO:0015031	1.21e-05	1.15e-07	1.21 (17643,1254,6423,551)	0
MTMR10		antigen processing and presentation of peptide antigen	GO:0048002	1.32e-05	1.27e-07	1.58 (17643,168,6379,96)	0
JKAMP		proteasome-mediated ubiquitin-dependent protein catabolic process	GO:0043161	1.53e-05	1.47e-07	1.56 (17643,256,5070,115)	0
C12orf62		regulation of cellular amino acid metabolic process	GO:0006521	1.53e-05	1.49e-07	2.56 (17643,65,3714,35)	0
SPAG9		nucleoside biosynthetic process	GO:0009163	1.53e-05	1.5e-07	1.73 (17643,115,6485,73)	0
ATP5G3		proteasomal protein catabolic process	GO:0010498	1.52e-05	1.5e-07	1.56 (17643,264,5009,117)	0
KIAA0196		purine nucleoside biosynthetic process	GO:0042451	1.68e-05	1.67e-07	2.09 (17643,86,4814,49)	0
GLRX3		purine ribonucleoside biosynthetic process	GO:0046129	1.67e-05	1.67e-07	2.09 (17643,86,4814,49)	0
ISCU		purine ribonucleotide biosynthetic process	GO:0009152	1.93e-05	1.95e-07	1.93 (17643,116,4814,61)	0
NSF		tRNA aminoacylation for protein translation	GO:0006418	2.25e-05	2.28e-07	2.19 (17643,46,6118,35)	0
CYBASC3		proteolysis involved in cellular protein catabolic process	GO:0051603	2.48e-05	2.53e-07	1.63 (17643,423,2914,114)	0
TULP4		positive regulation of protein ubiquitination involved in ubiquitin-dependent protein catabolic process	GO:2000060	2.55e-05	2.63e-07	2.22 (17643,89,4026,45)	0
STAR		protein localization to mitochondrion	GO:0070585	2.71e-05	2.81e-07	3.51 (17643,50,2309,23)	0
RBM43		protein complex disassembly	GO:0043241	2.82e-05	2.94e-07	1.57 (17643,172,6196,95)	0
SLTM		tricarboxylic acid metabolic process	GO:0072350	3.18e-05	3.34e-07	10.65 (17643,36,460,10)	0
MORF4L1		positive regulation of ligase activity	GO:0051351	3.22e-05	3.4e-07	1.87 (17643,105,5377,60)	0
ABHD6		monosaccharide metabolic process	GO:0005996	3.74e-05	3.98e-07	2.75 (17643,192,1138,34)	0
SDHA		single-organism catabolic process	GO:0044712	3.71e-05	3.98e-07	1.38 (17643,887,3351,233)	0
TNPO1		ribonucleoside biosynthetic process	GO:0042455	3.77e-05	4.07e-07	1.89 (17643,105,5253,59)	0
CTTN		protein localization	GO:0008104	3.76e-05	4.08e-07	1.17 (17643,1601,6452,687)	0
DLD		glycosyl compound biosynthetic process	GO:1901659	3.93e-05	4.3e-07	1.70 (17643,117,6485,73)	0
NFE2L1		proteolysis	GO:0006508	4.43e-05	4.88e-07	1.36 (17643,1058,3108,254)	0
TPP1		hexose biosynthetic process	GO:0019319	4.41e-05	4.88e-07	2.73 (17643,47,3853,28)	0
LOC100128100		dicarboxylic acid metabolic process	GO:0043648	4.41e-05	4.91e-07	4.66 (17643,99,726,19)	0
MPDU1		cellular amide metabolic process	GO:0043603	4.45e-05	4.98e-07	1.42 (17643,518,4423,184)	0
ARF4		intracellular protein transmembrane import	GO:0044743	5.09e-05	5.74e-07	4.05 (17643,34,2309,18)	0
UCRC		protein catabolic process	GO:0030163	5.98e-05	6.79e-07	1.42 (17643,327,5800,153)	0
TRADD		amino acid activation	GO:0043038	6.02e-05	6.87e-07	2.12 (17643,49,6118,36)	0
CD59		tRNA aminoacylation	GO:0043039	5.98e-05	6.87e-07	2.12 (17643,49,6118,36)	0
ALG14		negative regulation of protein ubiquitination	GO:0031397	6.16e-05	7.12e-07	2.28 (17643,123,2835,45)	0
KPNA6		antigen processing and presentation	GO:0019882	8.19e-05	9.53e-07	1.49 (17643,204,6379,110)	0
MRPL51		inorganic ion transmembrane transport	GO:0098660	8.3e-05	9.7e-07	1.48 (17643,577,3177,154)	0
GATAD2A		cellular localization	GO:0051641	8.42e-05	9.91e-07	1.35 (17643,955,3499,255)	0
SYAP1		protein targeting to mitochondrion	GO:0006626	8.51e-05	1.01e-06	3.93 (17643,35,2309,18)	0
ATP5G2		regulation of protein ubiquitination involved in ubiquitin-dependent protein catabolic process	GO:2000058	8.62e-05	1.03e-06	2.10 (17643,98,4026,47)	0
KIAA0101		modification-dependent protein catabolic process	GO:0019941	8.94e-05	1.07e-06	1.40 (17643,378,5653,169)	0
STK4		modification-dependent macromolecule catabolic process	GO:0043632	8.94e-05	1.08e-06	1.39 (17643,386,5653,172)	0
DAD1		mitochondrial acetyl-CoA biosynthetic process from pyruvate	GO:0061732	0.000124	1.5e-06	12.08 (17643,6,1461,6)	0
CLN5		posttranscriptional regulation of gene expression	GO:0010608	0.000124	1.51e-06	1.44 (17643,419,4541,155)	0
RINT1		pyruvate metabolic process	GO:0006090	0.000126	1.55e-06	3.39 (17643,65,1842,23)	0
LAPTM4B		amide biosynthetic process	GO:0043604	0.000138	1.7e-06	1.48 (17643,314,4905,129)	0
WDR41		pentose biosynthetic process	GO:0019322	0.00014	1.73e-06	35.93 (17643,4,491,4)	0
LOC729222		gluconeogenesis	GO:0006094	0.000142	1.77e-06	2.71 (17643,44,3853,26)	0
C1orf43		ubiquitin-dependent protein catabolic process	GO:0006511	0.000164	2.05e-06	1.39 (17643,370,5653,165)	0
COX4I1		purine nucleotide biosynthetic process	GO:0006164	0.000167	2.1e-06	1.83 (17643,122,4814,61)	0
LOC439949		macromolecular complex subunit organization	GO:0043933	0.000175	2.22e-06	1.39 (17643,2149,1287,218)	0
PTP4A2		carbohydrate biosynthetic process	GO:0016051	0.000184	2.35e-06	3.11 (17643,117,1309,27)	0
ADIPOR2		positive regulation of ubiquitin-protein transferase activity	GO:0051443	0.000187	2.4e-06	1.71 (17643,100,6505,63)	0
Z83840.4		regulation of mRNA stability	GO:0043488	0.000187	2.41e-06	2.11 (17643,130,2832,44)	0
DCUN1D4		positive regulation of cellular catabolic process	GO:0031331	0.000195	2.52e-06	1.41 (17643,329,5572,147)	0
TALDO1		cation transmembrane transport	GO:0098655	0.000202	2.63e-06	1.65 (17643,550,1919,99)	0
CISD1		peptide biosynthetic process	GO:0043043	0.000203	2.65e-06	1.43 (17643,244,6437,127)	0
CYP4F29P		mitochondrial electron transport, cytochrome c to oxygen	GO:0006123	0.000212	2.8e-06	8.14 (17643,16,1219,9)	0
MAGEL2		monocarboxylic acid metabolic process	GO:0032787	0.000254	3.36e-06	1.43 (17643,486,3951,156)	0
PMPCB		regulation of ligase activity	GO:0051340	0.000253	3.37e-06	2.19 (17643,125,2832,44)	0
NDUFB3		positive regulation of catabolic process	GO:0009896	0.000303	4.05e-06	1.37 (17643,387,5572,168)	0
FKBP4		carbohydrate derivative biosynthetic process	GO:1901137	0.000311	4.18e-06	1.43 (17643,388,4646,146)	0
NDUFA7		cellular macromolecule catabolic process	GO:0044265	0.000386	5.21e-06	1.25 (17643,635,6488,293)	0
RNMT		regulation of RNA stability	GO:0043487	0.00039	5.29e-06	2.05 (17643,134,2832,44)	0
IDH3G		protein polyubiquitination	GO:0000209	0.000467	6.37e-06	1.49 (17643,233,5394,106)	0
NUDT9		organelle transport along microtubule	GO:0072384	0.000488	6.7e-06	2.41 (17643,57,3850,30)	0
REPIN1		NAD metabolic process	GO:0019674	0.000548	7.57e-06	2.50 (17643,54,3652,28)	0
TM2D1		hexose metabolic process	GO:0019318	0.00056	7.77e-06	2.89 (17643,156,978,25)	0
PFKL		regulation of macroautophagy	GO:0016241	0.000591	8.23e-06	1.69 (17643,147,4628,65)	0
E2F4		ion transmembrane transport	GO:0034220	0.000607	8.5e-06	1.37 (17643,810,3106,196)	0
FAHD2A		regulation of cellular amine metabolic process	GO:0033238	0.000678	9.55e-06	1.85 (17643,87,5358,49)	0
UQCRBP1		axon ensheathment	GO:0008366	0.000681	9.64e-06	2.76 (17643,67,2479,26)	0
ATP5O		ensheathment of neurons	GO:0007272	0.000678	9.64e-06	2.76 (17643,67,2479,26)	0
IST1		lipid biosynthetic process	GO:0008610	0.000822	1.18e-05	1.30 (17643,514,5810,220)	0
PCGF3		cell redox homeostasis	GO:0045454	0.000832	1.2e-05	7.73 (17643,66,346,10)	0
PLEKHB2		myelination	GO:0042552	0.000919	1.33e-05	2.78 (17643,64,2479,25)	0
ENDOD1		translation	GO:0006412	0.000941	1.37e-05	1.42 (17643,221,6404,114)	0
USO1		regulation of ubiquitin-protein transferase activity	GO:0051438	0.000971	1.42e-05	1.98 (17643,123,3479,48)	0
SAP18		intracellular protein transport	GO:0006886	0.000973	1.43e-05	1.46 (17643,728,2318,140)	0
C7orf61		transport	GO:0006810	1.08e-10	2.04e-13	1.25 (17643,3557,3199,807)	1
HDAC11		single-organism cellular process	GO:0044763	1.23e-10	2.59e-13	1.12 (17643,9320,3161,1866)	1
AMPD3		localization	GO:0051179	2.45e-10	5.49e-13	1.23 (17643,4005,3190,890)	1
TCFL5		establishment of localization	GO:0051234	2.38e-10	5.5e-13	1.24 (17643,3683,3190,827)	1
DET1		cellular process	GO:0009987	6.44e-10	1.98e-12	1.06 (17643,12612,4434,3360)	1
ATG4B		metabolic process	GO:0008152	1.3e-09	4.38e-12	1.09 (17643,9403,4552,2639)	1
SLC24A1		cellular metabolic process	GO:0044237	6.4e-08	2.78e-10	1.09 (17643,8011,4552,2263)	1
SDHD		single-organism localization	GO:1902578	1.29e-07	6.04e-10	1.24 (17643,2991,3183,669)	1
SFTPC		single-organism process	GO:0044699	3.47e-07	1.8e-09	1.07 (17643,10830,4437,2904)	1
SRP68		organic substance metabolic process	GO:0071704	0.000699	9.98e-06	1.07 (17643,8448,4509,2303)	1
ACHE
TRUB2
QARS
AIMP1
TP53TG1
GCLC
HSPE1
MTIF2
RRM1
RAD50
MTX3
PFKM
ZNF503
NDUFB6
BCL7B
RAP1A
PLK1S1
PAR-SN
LOC100132346
ARRDC2
SELT
TMX2
TKT
MOXD1
MYEOV2
DNAJA3
CBR1
C2orf76
PIR
ZNF826P
SNPH
TP53INP2
LOC100127899
AATF
HMOX1
NDUFB4
TMEM59
YIPF6
GRHPR
NF2
EIF4H
KCNA3
NEFL
HIATL1
PGD
PSMD3
AGTPBP1
TRIM44
ZCCHC24
PEX14
EEF2K
CIDEA
CHCHD3
SPG21
PDZD7
PRDX4
MCCC1
SLC2A11
CDC123
DNAJC18
PGAM4
LDHB
MGST3
PHF5A
RPS6KC1
PSMA2
APOOL
C4ORF52
RAPGEF3
CHCHD4
SNX24
ZW10
SPHAR
CCT6A
PSMB9
PSPH
UQCRQ
CLN8
SNX21
UBE2D3
HES6
SCN4B
ZFYVE20
OAZ2
PLEKHB1
PDXK
TMEM9B
CBR4
SLC25A3
CLPTM1L
SPARCL1
RFFL
AC079953.2
FGF7
KCMF1
MRPL48
KCTD9
PRDX3
DPYSL2
ATP5EP2
GBF1
TAF7
AIF1L
RRS1
AATK
LAP3
LOC100132351
PHF6
LOC642513
KIF1C
COPS5
DCTN1
EEF2
BCAT1
NME2
GRID1
TMEM55A
CLPTM1
LOC729313
ACYP2
GSTK1
IFIT2
NAPG
ETFB
SEC63
PIGF
CMTM5
SNRNP25
MTMR2
PIGK
SLC39A13
ITGB1BP1
C22orf9
ATP5G1P5
PDIA4
KCNAB2
MRPL15
WBP2
SYNCRIP
RIMKLA
GAPVD1
SNX6
FAM135B
S100B
TMEM99
TANC1
C18orf32
PPIAL4B
RER1
SIPA1L3
FBXO7
NAP1L4
RETSAT
FAM84B
NFE2L2
ATP1A3
TMBIM1
TUBG2
CENPN
ACY1
C16orf63
FAM171A1
GLRX2
PHB
ALG1
DDB1
SCCPDH
LMBRD1
ATP5E
C1orf77
C16orf88
SLC31A1
WNK1
AC012100.1
LIMK1
ZNF330
HIF1A
SDHB
BACE1
TATDN1
GNA14
ATR
ARHGEF17
ASRGL1
COL4A3BP
LOC647252
ANKRD20A9P
C19orf42
TRPC4AP
ATP5B
CMC1
LIPA
PSMD2
PTPN1
PDHB
C5ORF62
C20orf3
KIAA0100
RNF141
FAM73A
C15orf24
ZC3H15
MRPL12
C7orf55
SEC13
C8orf33
MRPL13
MRPL24
TXNDC17
MMS19
NEFH
SYT2
NPLOC4
HTATIP2
SYNJ2
FKBP2
QPRT
SNN
C21orf88
SAP30L
LOC100133150
MYO9B
TMCC2
TRMT2B
NARS
ACAD9
ALKBH5
ROM1
RNF125
SLC25A20
BRD7P3
ST13P4
CHST15
WTH3DI
UQCRC1
USP8
PSMA5
TTC39A
C19orf69
NME1
MALSU1
PNPLA5
MOBP
PTGER4P2
ATP10B
C11orf67
SEL1L
KBTBD11
ECHS1
PNKD
C5orf44
WDR61
GOLGA2
GOT2
AIDA
AP1S2
PARVA
GSTT1
GFM2
DCTN6
PPARGC1A
VAMP4
DIO3OS
RNF5
RNF114
LPCAT2
CCDC43
NUP155
MRPS18C
SLC4A2
LOC728532
NAT5
GORASP2
IDH3B
GLT25D2
AR
GALT
AFMID
USP5
POU2AF1
ZNF664
GAL3ST1
C14orf166
ANP32BP1
METAP2
ECM1
PPIA
PTCD3
MDH1
AKR1B1
HNRNPUL2
MRPS22
PDAP1
NFKBIB
ORMDL2
CHMP5
COL9A3
SDCCAG10
C7orf44
RNF13
SLC39A11
LOC643997
CAND1
LSG1
DHCR24
DMRTC2
DNAH10
MRPS36
PIGO
DOHH
ZMYND12
BPGM
EMCN
HDDC2
RHOBTB2
SUPT7L
NDUFB9
FBXW2
HMBOX1
C10orf104
G6PD
NAE1
PARL
PIP5K2A
MIA3
LOC645944
ATP6V0E2
LOC730144
MAN2A2
AC130454.1
RNH1
RNF130
FN3KRP
LOC402644
TYW1
C22orf28
TBC1D12
BCAP31
ACAN
OXNAD1
C15orf52
CASKIN2
ATP6V1E1
NDUFS2
REPS2
SFT2D1
KCNN4
MPP1
FDX1
CFL1P1
LOC729739
IDI2
ACAA2
SLC35D2
SLC35B2
C9orf5
GSPT1
SERINC1
AP003117.1
ATIC
NME2P1
SCN2B
LOC439953
DEXI
RAN
ELMO2
BCKDHB
UQCRH
USMG5
RNF214
DDX21
ANKRD2
KRT10
DNAJC7
RHBDL2
CDR2
LSM2
LOC389705
MTO1
CUL4A
ATP1A4
TOMM22
RSL1D1
TAF9
BTF3
CKLF
CTSK
LOC100287799
C10orf128
PAAF1
LOC645937
UBIAD1
TEX15
H2AFX
CTDSP1
NOM1
FAM115A
MUTED
AQP11
SDHAP1
UBE2H
SNAPIN
TMEM129
DNAJC19
ITGAE
MXRA7
TRAF1
EIF2S1
POLR2F
OR5B17
TIMELESS
AC073043.2
AHSA1
AEN
PCCA
SPOCD1
SLC39A7
APOL4
DNAJC22
EPN3
AHCY
GANAB
AC010332.1
CLEC4M
HBXIP
TMEM136
PTPLAD1
GAA
SYT11
CBX7
COX7A2
ARL2
C16orf7
TMEM132C
SDSL
RPA3
LINC00302
BCAS1
CPPED1
TRAK2
UQCR11
EI24
SBSN
ZCRB1
PIGP
C18orf1
PC
FEV
ENPP6
CORO1B
PLEKHG4
CHKA
LOC100128302
GARS
ATP2B3
ACBD7
FTHL16
TMEM147
RGL1
PCNA
PLA2G6
C17orf75
KCNA1
FBXO33
C12orf10
CDC2L1
REXO2
RELT
PRUNE2
LSS
FAM108B1
KIAA0355
FIS1
KIF1A
KRTAP12-2
SRGAP2C
PSMC5
SNRPEP4
GABARAPL2
ERP29
RASSF2
C15orf51
RP4-604K5.1
ISCA1
PCBP4
LOC728153
LPGAT1
CALM1
UNC84B
C2orf24
GAPDH
DENND4B
PRKRA
MFN2
ACAA1
FAM101B
PCTK3
C1orf2
SDF2
SCGB2A2
TBL1XR1
C14orf153
LOC100131165
ATPGD1
GLB1
NDUFA8
EMILIN2
FAM96A
DYNC1LI2
UBE2L3
RAB11A
PFDN4
AMPH
PPA2
CA1
AC025647.1
SSR1
RBPSUH
UTP3
PRMT3
CHMP2B
AC094086.1
PAIP2
NAT8L
TRIM35
PRIMA1
NAGS
C4orf27
ANXA4
AP3S2
LOC729317
EMC3
C5orf35
MICALL1
PDHX
LOC653375
SPAG8
URB2
TRAPPC4
KIF6
CTR9
NFU1
TMEM206
FAM18B2
C9orf24
NDRG1
C11orf88
CCT2
RABGGTA
C14orf138
SYT12
CCDC56
MCF2
ASPRV1
PLOD1
AOC2
MSH6
C13orf1
SLC7A8
YEATS2
GIPC1
RAP1B
IARS
GPATCH4
FNBP1
ZNF728
DLEU1
CDADC1
TDH
USP54
PCBP1
PKM2
SVIP
COMMD6
LHX8
PNPLA2
PGM1
HOMEZ
LOC646050
SYNGR2
NDUFB2
NDUFA4
HN1L
DENND5A
ANKRD42
ITIH5
NR1I3
MDH2
CHD7
CYTSA
TMEM49
PPP1R3B
C1orf151
ATP5L
FAM86A
SRP9
C13orf15
LOC441722
MAP2K4
SEC22B
CA14
C21orf57
C8orf59
DNM2
GLO1
NQO1
SLC9A3R1
DERA
MRPS28
SCAMP3
ASPHD1
C1orf123
RP11-446H18.3
COL16A1
SLC20A2
SH3PXD2A
PPIAL4G
PPP2CB
ELAC2
C6orf211
BTF3P11
ARL3
SRPR
ANP32B
SNX22
STK24
LOC100131482
ACBD3
PARP3
OR5K3
SIDT2
CATSPER3
NDUFS5P7
CCDC6
DDX52
ANXA5
TNFRSF21
C9orf119
FBXL19-AS1
LOC390282
PRCP
ANXA6
EPDR1
CA2
CPEB1
VAMP3
GNGT2
HOOK3
TMEM183A
DOLPP1
GPIHBP1
BLOC1S2
ICMT
TRAF4
NDE1
LRP5L
SF3A1
HINT1
LOC100287852
PPIL3
IGF2R
SLC7A5P2
GYG1
CREBL2
TRUB1
COX16
DYNLL2
LOC100292178
ZNF816A
ZNF208
LRP10
PSMB5
LIN52
LOC730234
SFTA3
SLC16A6
FEZ2
SPG20
VPS53
UBR3
ZNF43
ELOVL1
EPB41L4A
ZDHHC7
HTRA1
HIST1H2AC
RAB11FIP5
LOC729370
BRP44
C4orf49
LSM1
COX5A
SPTLC2
FBXO15
MKRN1
LHFP
ZNF219
WDR16
IER3
DSE
SLC25A12
MAPRE1
PTPRH
GTDC1
2004-09-01
SOX10
LANCL1
LOC441666
PSMD10
TH1L
INTS7
EFHD1
C19orf36
FAM134A
DOK3
MGC21881
FBXL19
CEP170
SLC9A7
AC139099.1
VAMP1
ORM1
FBXO22
TBX20
ARHGAP1
PHLDB1
AMN1
HSPA8
OLIG1
SLC12A9
SOD2
DFFA
DCAF8L2
KIAA0562
PTP4A1
NEFM
KIF13B
IKBKE
DTYMK
ANAPC7
VDAC1
ATP5I
FNTB
ZC4H2
ZNF565
NDUFC1
LOC100132955
TMEM151A
GLTP
VPS13D
SLC25A25
C1orf216
LOC401859
LOC493754
OAZ1
AC022100.1
SEC62
LOC100132832
DNAJB14
TTC35
OLIG2
SLC25A4
C4orf22
PTGR1
BEND6
DHRS4
TMEM203
KTELC1
ZNF160
FJX1
DBNDD2
PEX11G
PQLC1
LOC648603
S100A8
LOC650095
TYW3
TXNL1
DDX11L2
SLC43A3
AC023024.1
C17ORF110
COX7C
DYNC1I2
COX11
KLHL21
HSD11B1
TMEM140
POLR2D
VILL
RRM2B
TMEM126A
DBT
NFATC3
PAQR8
MAP7D1
DDB2
ADRA1B
HOXD-AS1
LASS3
FAM96B
HAUS6
MTRF1
HAPLN1
QKI
POLR2J4
DPM1
FAM63A
UFD1L
COL7A1
PGK1
COL9A2
MRPS35
PSMA1
VSX1
CHMP4B
ROBLD3
TCP1
MMEL1
OCIAD2
RP4-758J18.2
GPT
KIF13A
APBB2
POM121L12
DDX47
COPZ2
DNM3
RP11-178A10.1
ADAD2
NDUFAB1
ACN9
RDH11
PSAP
PLOD3
TNAP
RP11-267N12.3
C5orf4
LOC100130897
TMEM139
KYNU
CARD14
PRLR
KCNC1
ATXN7L3
TUBB2B
ZNF320
UQCRFS1
ATOH8
TMEM192
ARF6
GPATCH2
DDHD2
DUS1L
C14orf50
C19orf63
EIF3IP1
SPP1
MPI
TTC27
LCNL1
EIF5
MRFAP1
SLC31A2
RPF2
IFFO2
ZNF784
C6orf162
MYLK
ARFIP1
ASAP2
RP1-21O18.1
FBXW11
MOBKL3
KRTAP10-10
LOC100289338
MRPL43
LOC441204
SH3TC2
CAPN3
MAN2A1
NAP1L1
SPEF1
FRMD8
TUBB1
CCT6P1
ZDHHC3
PDRG1
RAD54L2
PLCE1
PRIM1
B4GALT4
GJB1
LDLRAP1
ARV1
ADORA1
TCP1P3
FAM173B
EDARADD
ZNF629
RP11-65D13.1
CYP4F35P
LOC100294376
COPS7A
GPX8
ASNA1
HIF3A
TOMM20L
FADD
RASGRP2
PGAM1P5
RAD17
ZNF775
PCMT1
CDC42EP1
POP5
ARHGEF4
VPS26A
NETO1
KRTAP4-14
UNC5B
ATP5F1
RAB7B
CES7
IDH3A
C7orf49
PREX1
KCNMB2
CARHSP1
PDXDC1
YIF1B
AC068580.3
LAPTM4A
TBXAS1
ATP6V1H
C10orf2
PEX19
CDC42EP2
ZNF99
DSTN
UQCRB
GJA3
SOX5
FAM200B
GSTO1
FER1L4
TMEM182
ARL8B
EIF2B1
FLII
TOMM34
LOC100288117
SERPINB6
GDPD1
CPM
CERCAM
PRKAB1
LIPE
TMCO3
SNX9
NT5DC1
SGK3
SFRS9
NDUFB10
RPTOR
CSRP2BP
PDLIM2
TMEM149
ATP6AP2
CD8B
OPA3
POLR2B
DRD3
RAB4B
SAMM50
LOC100131785
NINJ2
EEF1E1
DMRT2
KCNQ1DN
PCSK2
BAZ1B
LLGL2
STOML3
MESDC2
MBOAT1
HECTD1
SBDSP1
ZBTB4
EIF3J
KIRREL2
TMTC1
TF
RPS6KA2
RABGGTB
COX7B
WIPF1
ERMN
ANAPC13
VARS
NSUN3
TUBGCP5
TFDP2
MCM7
LOC731602
PSMD4
WBSCR22
DDX24
ZSWIM7
GTPBP4
OTUD7B
IFNAR2
TAX1BP3
MAP6D1
PPTC7
PHLDA3
TMEM63A
AKR1C3
TSR2
THBS4
PSMC3
GGT7
ZNHIT6
FAM83D
CCNY
PSMC1P4
C17orf82
GATS
ST3GAL4
HCCS
SDS
SPEM1
PFDN6
PCBP1-AS1
PTGER2
MAP9
FRG1B
ATXN3
SGK2
FA2H
RPL23AP7
ALDH1B1
GON4L
TPD52L2
PGAM1
LINC00174
GJC2
TOX4
SLC47A1
TRH
NCAPD3
RRP12
C6orf106
ZNF738
ATG5
HPS4
CRYL1
TCIRG1
LOC344382
NPC1
KCNK1
FTSJD2
CCDC21
NCOA7
TTLL12
VPS52
ACTR6
KRTAP9-8
EIF1
C10orf10
COX7A2L
ANKRD20A13P
ATP1B1
PSEN2
ATP6V0E1
ASPA
VPS35
TTBK1
FTHL17
CLDND1
PGAM1P8
ATP6AP1
SPCS2
RTN4RL2
SLC48A1
LINC00116
OBFC1
HISPPD1
BCAS3
TGFB3
LOC100287064
SPANXA2-OT1
TAF13
TMEM184A
ATG16L2
TK2
AIFM3
COX6A1
C19orf41
SURF4
THRAP3
CRK
TEKT4
CCNB3
URB1
LRRC63
GPX1P1
ARMCX3
COX18
CSNK1A1P1
TUBA1C
SOCS6
MITF
LRWD1
USP31
CAPZA2
COQ10B
TTC1
SMOC1
ARIH2
PRMT1
PLLP
ATP5G1
C9orf23
APPL1
EIF3A
KLK6
C1orf128
OMG
KRTAP4-12
CNP
SET
TARS
UBC
VPS4B
LINC00294
CYB561D2
LOC100129104
SMYD2
FLOT1
DDIT3
TMEM167A
CTNNA3
CTSA
PRKAB2
LIPC
LOC100131532
MAGT1
COX5B
HOXD1
CASP2
CLIP4
MSI2
DPP3
ATP1A1
WIF1
SEC11B
C10orf136
C9orf123
GZF1
SFXN4
LONP1
SORT1
NDUFA1
CCM2
CNTFR
SNX17
CCDC53
LOC728470
TOMM40
AIMP2
CHD4
LOC100130932
KAT2B
GUCY1B2
AC087645.1
NANS
LZIC
UBE2D2
RNF5P1
CCDC55
AP1B1
ANKRD62
LOC652826
SDF2L1
LOC100131972
ZNF66P
C1orf122
ZMAT3
SPHK2
CNTN2
MID1IP1
KCNK15
LOC653340
TTC7A
PK4P
CADM2
ICT1
CD209
ZFPL1
MAPT-AS1
UQCRHP2
POM121L1P
CIAO1
KBTBD3
BCORP1
HADHA
DEF6
CNPY1
TDO2
PRPF6
SOD3
AC106037.2
DDX1
SAMD4B
NOMO1
MRRF
CHMP1B
THOC5
C18orf42
ESM1
STRADA
USP47
PRMT5
ZNF576
ITGB8
LOC729400
CTSL2
PWP2H
BBIP1
DEPDC6
SASH1
RIT1
AGFG2
MRPL35
RCAN2
MAP1B
LRRC14
EFCAB2
C2orf18
ZNF529
PTPRM
GLIPR1L2
ADO
TCHH
KIF9
IQCB1
IAH1
ZNF486
CCNDBP1
KCNJ10
PIGM
2005-03-01
SNX20
LOC100418883
PLA2G16
PMP22
SLCO3A1
NRIP2
GOT1
PAQR4
TMEM196
ITPR3
LOC100288083
LAMP2
MCHR1
CUTC
ZNF737
NOLC1
B3GALT4
RAB5A
PLCD4
HSPA9
RASGRP3
LOC100131283
SERF2
LINC00265
C20orf39
SLC38A8
ZNF550
GDF10
COMP
TCEA2
AFF1
DMBT1
KRTAP4-2
MED28
SPAG7
ZNF554
C8orf46
BAG1
PITPNB
HOXB5
PXK
FGFR2
AC004690.2
ZMIZ2
ZFYVE19
GGT3P
POMP
MEF2BNB
ENTPD2
TUFM
PALM2-AKAP2
PCGF2
PPP1R14A
LOC100289632
LCE4A
GPRC5B
SETP18
ADCY6
PRR7
CA13
FUZ
SNRPB2
NEB
MRPL46
PEX26
PCSK7
TBC1D5
AC115090.1
OSTM1
HS3ST2
FRK
PAFAH1B1
FAM118A
TMCO1
PSMC6
HDLBP
PRKAG1
LYSMD2
MLH1
HSH2D
ATP6V1A
C1orf144
PTER
AC022748.1
CNIH
MRPL9
ALOX12
APH1A
LOC124685
PRPS1
NLRC5
UBE2F
C1orf133
DTNBP1
TBL3
TRIM56
CALCA
PPP1R3E
TMEM189
LOC100132317
AKT3
NOB1
ITGB1
TIMM22
PADI2
CDK6
LOC100288755
AGPAT4-IT1
ADRA2C
KIAA0430
MED11
ENTPD5
SFXN1
CNPY2
METTL8
LOC100294396
IGJ
CAMTA2
SPOCK3
LOC283701
SUNC1
ANAPC5
CCDC47
POLR3H
MYADML2
C1orf113
PDCD10
AGPS
LRRCC1
RARS2
PUF60
THEMIS
MAP4K4
FAM60A
STAMBP
CAPRIN1
EIF4A1P4
LRRC37A3
UBE2G2
UBE2O
ST18
CARS
ADCY3
SPCS1
ANKH
TCEB1
VBP1
C12orf49
MARS
DCT
RBP7
ST3GAL1
RBPJP6
SLC6A6
RPL3
EML3
TMEM64
RTKN
ZNF83
GABARAPL3
TPMT
HGD
HHATL
C9orf129
LRRC68
SLC6A19
FRG2C
UBAC1
LOC729680
PSRC1
IGLON5
MRAP
SHFM1
C13orf23
ZNF121
ECHDC1
RNASE1
PIM3
CHCHD7
SEC14L5
PDHA1
OR2A5
MOCS1
ABCA13
2010-09-01
C1orf59
AMZ2
BLVRA
CRYAB
CCNB1
DPH3P1
WNT11
NFS1
SRPRB
ISCA2
MRPS11
IFI6
VEZF1
SUPT4H1
SLC16A1
EGLN2
TMEM120A
TXNL4A
C10orf18
SLC32A1
ARHGAP23
LOC100288618
SEMA4D
UBQLN4
U2AF1
KRTAP5-8
RAB22A
LOC653888
LOC283481
PPAP2A
ABCA2
MCART6
HARS
SIRT5
RPL26L1
MYO3A
GPER
LCTL
BTBD16
OR2B2
ZEB2
CENPB
LGR4
RNF167
AC138028.2
ZNF469
GDE1
CHURC1
SCFD1
TRIM72
ESAM
PPIL1
JAM3
TTTY9B
GRSF1
KCNQ5
CUEDC2
RSRC1
C5orf13
SIK2
TOLLIP
ZNF490
ZYG11A
PNPT1
HMOX2
CD82
OTUB1
RELB
TRIP6
PTRF
HBEGF
ANKRD20A12P
CNDP2
PRSS58
LOC100287291
ALS2CR11
LHPP
IPO4
FAM118B
FAM124A
PLA2G7
NDUFS6
MRM1
DPAGT1
CLDN15
WASF3
PSKH1
PRKCQ
UBE2V2
SLAMF8
ADD3
EIF2B5
NUP133
PSEN1
POLR2J2
NDUFC2
MRPS16
NPC2
C20orf24
RHBDF2
C17orf95
RBM11
CCDC150
LOC90784
FOLH1B
MOG
IFIH1
LMO4
ALAS1
OR52I2
PPRC1
ITPR1
FLVCR1-AS1
ITGAV
MPDZ
LINC00317
MRPS31
SAV1
GTPBP8
CHST2
RABL4
PPAP2C
C8orf45
LOC100133593
ICOSLG
SLC45A3
PLEKHA3
BLID
PDE6D
SLC12A2
KITLG
NUDT1
LDB3
ZNF655
KCNK6
HIST2H2BF
THNSL2
ATG13
ATP13A1
SNHG1
LOC646890
IMP4
ESRRA
C14orf23
RNF112
ZNHIT3
LOC100289137
TIMM23
TFE3
TSIX
OR9G9
SERINC4
CKAP5
TSPO
RHCE
DPP8
DMRTA2
ZNF493
UQCRHL
KRTAP10-2
EZH1
C17orf101
NDUFS1
RILP
VDAC3
CHST11
CDS1
PSMC1P9
TMEM218
C3orf75
AC034199.2
LUZP1
ATN1
KIAA0427
LOC728543
MMP9
LOC150622
PIGS
SERHL2
OSTC
CCR7
HLA-DRB3
CLDN11
FGF9
LOC100128822
MTUS2
MYC
GSTT2
ACER3
FUT8
ACAT1
CCDC74B
LOC729046
HSPB6
FMO5
NFASC
ANXA9
MRPL21
TNFSF13
KRTAP10-9
AGPHD1
NDUFS3
OGFR
CDKN1C
TFEB
C4orf41
GNL3
KIF1B
PLCXD1
SLC5A11
MPPE1
AARD
S1PR5
COL22A1
LOC100289026
ASAP3
KRTAP10-3
MAK16
ZC3HC1
EFS
TMEM165
EFHA1
PPM1A
BLZF1
MAG
APPBP2
LOC100132581
EIF2B4
HIST3H3
LOC100133042
KRTAP5-2
RNF157
ZDHHC9
PRDX2
KEAP1
MAVS
NAT1
RMND1
MAP3K10
PPP2R4
VCL
HUS1
RPS4Y2
TMSB4X
ZNF714
TRPM1
ROBO2
NTPCR
C12orf11
SEC23B
AC010982.1
ATP9B
PKD1L1
GPR148
DRAP1
FAM149B1
PLAT
CEP55
RNASEL
ZNF705A
C15orf61
LBR
DGCR2
PHF23
KIAA0368
AGPAT4
GLDN
MRPS9
ZNF24
C12orf32
MLYCD
SLC7A9
CA5BP
NOVA1
PPFIBP2
PEBP1
TRPM6
C18orf10
PNPO
TMEM98
COL27A1
MRPL30
ACTG1P4
EIF2AK4
TPCN1
AFG3L2
LOC151162
ELMO3
NEK3
GRM3
ADD1
DNAJC25
CTSF
ZNF117
TMEM90A
SLC39A2
MRPL47
WDR69
RP1-10C16.2
OPN4
DNASE1L1
MMP19
MAL
KANK4
ZBTB8OSP1
C21orf49
CTNS
ANXA3
LOC644172
SLC22A23
PPM1H
MBNL3
SLC16A3
CUEDC1
LRRC37A16P
OVOL1
IGDCC4
NDUFB8
TTRAP
AKTIP
IGFBP6
PLAC4
SDHAF2
CD99L2
SCRG1
EVI5
DICER1-AS
NOMO2
SIGMAR1
SLC36A4
SEMA4C
RUVBL2
E2F1
MTUS1
AC005840.2
KCNS3
PPP1R3F
ALPK1
HSBP1
LASS2
NDUFAF1
TARDBP
LOC100131170
ZNF648
ANXA2P1
CHST6
GINS2
TMC7
OR10W1
TSC22D4
[truncated: 18,737 more rows]

## Sheet: PLS3 pos
FABP5P3		Enirchment in Biological processes							Enrichment in Cellular Components
TSPAN18		Description	GO term	FDR q-value	P-value	Enrichment (N, B, n, b)	exclude		Description	GO term	FDR q-value	P-value	Enrichment (N, B, n, b)	exclude
MASP1		cell projection assembly	GO:0030031	3.12e-05	2.18e-09	1.65 (17643,232,5239,114)	0		cytoplasmic part	GO:0044444	2.3e-07	1.34e-10	1.10 (17643,7663,4649,2219)	0
C2orf67									bounding membrane of organelle	GO:0098588	7.27e-06	8.48e-09	1.31 (17643,2147,2553,408)	0
ERC1									intracellular part	GO:0044424	5.41e-05	9.46e-08	1.04 (17643,12971,5717,4360)	0
FABP5									organelle part	GO:0044422	0.000128	2.99e-07	1.07 (17643,7924,5717,2742)	0
CDH11									intracellular organelle part	GO:0044446	0.00027	9.43e-07	1.07 (17643,7726,5717,2671)	0
WBP5									organelle membrane	GO:0031090	0.000318	9.26e-07	1.21 (17643,2811,2879,557)	0
PRMT2									Golgi membrane	GO:0000139	0.000486	1.98e-06	1.30 (17643,644,5473,260)	0
HLCS									organelle	GO:0043226	0.000826	3.85e-06	1.06 (17643,10161,4615,2806)	0
HRK									cell-substrate junction	GO:0030055	0.000879	4.61e-06	1.33 (17643,382,6533,188)	0
EFTUD1
C6orf127
IL20RA
NFIA
ATP2C2
RASL12
C5orf56
SNX25
C13orf38
MRVI1
GGTA1
ITGB4
INTU
C2orf34
PCDH21
IL17RD
ELOVL5
TRDMT1
LRAT
SRGAP1
WDR78
RGN
SULF1
FANK1
ARAP1
ARMC3
KIAA1211
HEBP2
SPTLC1
PHF11
DSC2
RGS9
RNF212
TPP2
DOK7
FEZF2
ARL1
ABHD4
ADCYAP1R1
PCSK5
B3GAT2
CSRP2
LOC729732
EMID1
GRAMD3
RGMA
EGFEM1P
ME2
TIPARP
PIRT
FER
LRP8
APH1B
GPRIN3
EHF
CHST8
KIAA1609
GRID2
ATP6V1C2
RP11-90D4.2
EPS8
NBPF1
AMOTL1
AC092490.2
BROX
PLA2G12A
DNAJA4
GRAMD1C
SLC16A9
STXBP4
EFHC2
SKAP1
PRSS23
HSD17B7
ESYT2
TGFBI
SPHKAP
PLSCR4
CYP7B1
TECTA
CWF19L2
GALNTL1
BCO2
TTPA
TOR1AIP1
AQP1
RAB7L1
WNT16
C3orf55
EYA1
CEP164
F5
TMEM74
APLN
GRIK4
AC183087.2
MSN
NR4A3
C5orf15
CLINT1
SGSM1
RRP7A
KIAA0391
PRINS
IDH1
FGFR1
STX17
PDLIM3
DHRS3
KIF21A
TAF9B
GFAP
SEMA5A
WWOX
TDRD3
TMED2
LOC441268
POLE4
SERAC1
BSPRY
LIFR
PROS1
TMEM159
UBL3
TSKU
C6orf126
HSPD1
PCDH17
ADAMTSL3
TRIM29
TEX26
HTR7
DST
MAFG
TOB1
SLC35F5
TLE4
WIPF3
TOB2
NBEAL1
IGF1R
VAV2
GPR176
LARP4
SERPINH1
SLC35F2
RAMP3
ST5
GRPEL1
C14orf142
ZC3H12C
RNF216L
SRPX
SRD5A1
CTNNBIP1
NBPF8
GNA13
RGS2
GEM
ANO6
PECI
CPD
KIAA0182
C6orf192
TOR1AIP2
SLC44A3
ALMS1P
SMAD2
TPPP3
CRISPLD1
P4HA2
FOS
C1orf97
DYRK3
WWTR1
PGAP1
C9orf61
MCM3AP-AS1
GLDC
SYTL4
EFR3A
C8orf82
TMEM170A
AGPAT5
BCL6
BMPR1A
GPR137B
FAM82B
ENY2
MBOAT2
COL21A1
SLC14A1
LIX1
MCM6
RBM34
RFX4
PPP1R13L
AHNAK
CYB5R3
C1orf52
BBS4
SGCE
VSTM1
CYP51A1
AK3L1
MAPRE2
MLLT4
CXorf23
BTN2A2
PON2
KLHL13
SRGAP2
NDNL2
NCOA4
DBI
PBEF1
VANGL1
EXOC1
AQP4
SH3D19
PTGES3
CTA-351J1.1
PAWR
AC099759.1
NMNAT3
HSD17B10
RP11-60I3.5
DUT
NKAIN4
DMXL1
CLPS
SULT1C4
STXBP5
C6orf165
PTTG1IP
NTSR2
2003-09-01
KIAA1274
MAOB
SCAF11
SEZ6L
NBPF3
RASSF8
POFUT2
CAPN7
VEGFA
DDX59
GLG1
FAT1
2006-09-01
GABRQ
ANGPT1
LYPLAL1
ADRA1A
CCDC103
GPR125
SLC6A15
SLC8A1
PRTG
AP3M1
PPP2R5A
PDZD8
RYR3
BRI3BP
NWD1
FAM46A
PFKFB3
FGD4
C19orf18
TRIM2
ATP10D
SMO
PDCL
C10orf26
CEP70
LPP
RAB21
PGPEP1
FPGS
LAMA1
ELN
ABCB7
SNX16
NPL
ST13
USP35
AC073346.1
PON3
LOC729225
MICA
TTC7B
ZNF763
MS4A8B
HADHB
EPPK1
PTPRN2
FLRT1
WDR75
LOC729213
2008-03-01
CHPT1
MACF1
PTN
MGAT4C
TAF3
TTC37
BIRC2
ATP13A4
DTNA
PHGDH
AEBP1
PHACTR2
NUMB
PARD3B
LOC100288731
NTAN1
OSBPL8
DRD5
ANKDD1A
C1orf21
LCA5
POU3F1
SCOC
SLFN5
CHORDC1
WDR49
SLC25A29
DCAF12L2
KLF7
GOLM1
ABHD3
G3BP1
C3orf23
SDCBP
YES1
PBXIP1
RNF217
C5orf49
TSPAN6
TRMT112
HLA-A
ZNF440
FOXS1
BMPR1B
CDS2
SLC7A2
NEK11
CYB5R1
ABCD3
CCDC28A
SLN
DIRC2
SH3PXD2B
METRN
PGM3
KRT33B
SORBS1
LUZP2
CAST
CASD1
C10orf47
EFHD2
RHEB
MAP3K7
PAX6
ZNF257
SRP54
SLC25A1
ACCN1
CRB1
USP53
IQCH
MARK4
PFDN2
ANP32E
CNTNAP3
C7orf10
JPH1
MSRA
GPR177
STARD3NL
NPR2
ADCY8
DPY30
DBX2
ANKFN1
ENAH
STK17A
CD38
MPPED1
C1orf175
SNCAIP
HES5
MTTP
GNPTG
CCBE1
KIAA1109
TMED10
SEMA3C
ANKRD45
C7orf16
FAIM
C4orf33
RALYL
GALNT3
MDFIC
VSTM2B
TRPC6
BDH2
NRP1
DDAH2
PLCD1
DNPEP
FAM136A
SPAG17
HMX1
ENGASE
C4A
DYNLL1
FAM21A
MRPS5
ADC
GLI3
GOLT1A
ARL13B
JUNB
CHST12
FAM91A1
SFRS12
DYM
BBS9
SOX2
KIAA0247
SRSF3
PDIA3
BPHL
RSHL1
C2orf77
CAPG
OR10A2
LOC100289246
FAM181B
VWCE
RBM38
FOXJ1
PLEKHG4B
C1orf109
FPGT
TRAF6
SLC23A2
GIGYF2
ZBED1
MTCH2
DLC1
AP002448.1
MTERFD1
C18orf58
NARG1L
PPP2R5C
KRT33A
GPR143
AC073135.1
FAM167A
KTN1
VIL2
PAPOLA
DIXDC1
HSD17B7P2
RWDD1
CD99
MTG1
AP4E1
ST13P1
ITGA6
RFTN2
UHMK1
SOS1
PAPSS1
OCLN
LOC100131646
CDK2AP1
EID3
SMAD9
FTSJ3
ENKUR
SENP6
EXOC5
CCDC92
ADARB2-AS1
LOC100132062
GAN
CCDC80
SEMA3E
MEX3A
CCDC132
CSPP1
PRKD3
ERO1LB
PCYT1A
MIPOL1
KLF3
MAP3K8
TOP1MT
MARCKSL1
CHAC2
SPSB1
SFN
MXRA8
PRKAG2
C9orf82
SERPINA3
FAM204A
ZDHHC8P1
DIP2A
RPP30
RWDD4A
TMEM131
PCDHGB1
NOL8
TAS2R45
CSDE1
DLAT
LNPEP
RAB13
CLCC1
C6orf64
FZD7
SMARCD3
ARHGEF6
SETD7
SULF2
ZNF227
GRP
C9orf116
ANGPTL1
DPYSL3
THAP9
ARL6IP1
MX1
SYDE2
CTBP2
B3GALT2
FKBP5
MAPKAPK2
ACAD10
LTBP1
FUBP3
PRKCA
ITGA8
PDE9A
MIPEP
MEGF11
RBKS
NFIX
STRN3
LOC100128392
NFKBIZ
ARSD
KDM2A
2002-03-01
ZMYND10
EMP1
C12orf63
NKAIN3
ANKRD34B
SOX21
CD44
EIF2AK2
KLHDC10
C15orf38
CYR61
IRX3
PLTP
ZNF101
MTF1
CRHBP
ATXN1L
SLC6A10P
TGIF1
CNOT4
GALK2
ABLIM3
ZNF181
MINA
GALNT10
TTC3
ZNRF3
HSPA1B
LOC100288315
ADH5
ETV3
STON1
ZIC5
HCN2
LFNG
FN3K
OGDH
ZNF235
CRIM1
SGCB
FAM189A1
GRM4
LECT1
AP000926.2
C17orf72
CBWD5
CCDC88A
ABCC9
STK33
PSMB10
LARGE
C21orf66
CLEC11A
FAM35B
UBE3C
PRRX1
MUT
IL17RB
IGF2BP3
ELOVL2
RP1-286D6.2
FAM98A
LOC100289263
LRRC66
ADHFE1
AC107883.1
UBXN4
MT1M
FYTTD1
BCL11B
DNAH14
CENPO
PXMP3
CALD1
GXYLT2
C21orf34
C11orf63
VMA21
VPS8
TRMT6
UBE4B
CSGALNACT2
CT45A3
PIAS2
TRPC1
DPP4
CCNH
KRT31
WNT10A
LOC389199
ZMAT1
PRR5
LRRIQ1
ODZ1
RNF146
CCDC37
TSPAN31
SLC4A3
TMEM66
GLI2
ZNRF2P1
LUC7L
NR4A1
MOBKL2C
CYP4F8
CSNK1G3
CCDC77
SLC39A12
TMEM150A
CD151
FAM183A
DNAL1
AC068020.3
CTSZ
PPP2R2B
CSDC2
PLEKHC1
CDC73
CHRNB2
TMEM26
FLJ38379
INPP1
PICALM
MSRB2
NOS1
MT1F
TRIP12
LOC389458
TSPAN2
GNA12
CRYGD
AKR7A3
FADS1
CBWD1
VWA5A
RESP18
WWC1
GLUD1
UG0898H09
CADM1
DISP1
IMPDH2
PPP1R16A
AP000872.1
SLC39A6
ACADVL
BTBD8
CLIP1
LOC644422
LOC653562
MTL5
LRRC37B
PTPRT
RASGRP1
MRPL42
AXL
SNORD14E
SLC38A3
THSD4
CRKL
LARP7
GATM
GOLGA6L5
SLC7A11
RPL23AP53
PLEKHM1
UBE2Q2P1
TCF12
LOC642852
SEC61A2
KIAA1147
HSP90AA2
GINS3
ADRBK2
MT1G
AKR7A2
CRYBG3
DNAJB1
EXOC6B
SETMAR
AP003355.2
PNPLA3
NUP205
LOC100131294
GPR75
RPL13P5
TTF2
CLIC1
NAGK
EML4
POLA1
VWA3A
HTR1B
DDAH1
FBXO30
KIAA1377
KIAA1841
C2orf56
PGGT1B
LRP1B
SH3BGRL
CASP9
BCAN
CTSO
CASP12
CRBN
C7orf46
HDAC5
AP1GBP1
LOC391722
C17orf48
ACOT13
RNF19B
ERLIN2
MT1X
XRCC5
SYT6
RPS6KA5
BMP2
NDFIP2
DCAKD
ZXDC
SLC11A2
ARMCX6
SOHLH2
SUPT3H
C7orf27
TMEM106B
EPM2A
GPN3
SENP5
SLC2A12
PFKP
ACOT11
SLC8A3
ANKRD18A
KCTD15
BTNL9
FAR1
HIAT1
PCDHGA1
2011-09-01
ITM2C
CLIC5
RAB3B
TNC
ANKRD50
TAS2R31
INSIG1
PHF10
ID4
CASP6
HIST2H2AC
PRR15
ITPR2
ADAM20
SUSD4
KPNA3
DGKD
NDUFAF2
ELP4
NHSL1
FAM111A
CCNG1
MAOA
CIB2
WBP1
SSX2B
RNF128
ALDH18A1
CTRB2
NARG1
RICTOR
ESD
C1orf54
HADHA
MOB1A
FAM135A
ARHGEF10L
NEUROG2
ARHGAP5
TWF1
GCOM1
MYH15
CDC5L
EIF2C3
ZNF197
KLHL3
SLC22A4
LMO7
EAF1
DAAM1
GUCA1C
LOC729088
PLAGL1
ATF7
RSPO4
LRRN1
MTM1
CDC14A
ADI1
TICAM2
NUDT21
VTI1A
PLCD3
PYGO2
MFSD8
EFNB3
C2orf64
S100A6
STON2
LRP5
UTRN
CEP170L
SSR3
TAS2R4
TMEFF1
CCNK
ARL8A
FAM63B
PDCD4
DCAF5
CD47
GMIP
PSMG2
ARL6IP6
MT1E
PKN2
ELMOD1
LOC653506
FZD6
KCTD18
DNAH11
CALN1
USP12
GCDH
FHDC1
INPP5K
PODXL2
PPP2R1B
TNKS
OSBPL11
ANP32A
CBX1
IRF2BP2
PAGE4
FOXG1B
SDK2
CXorf30
ARRDC4
RIPK2
PRRG3
BMP3
AC004409.1
PPIC
BMP5
OR5T3
LOC646870
POU3F3
PSAT1
GIT2
C1orf9
BCL7C
NECAP2
FOXA2
ABCE1
KLHDC8A
PPP1R12B
ANK2
P4HA1
AGA
LOC729020
SLC25A28
COG7
RAB8B
CHST9
INTS4
WDR91
RAB7A
NKD2
GNPAT
NIPBL
MPHOSPH10
FBXO8
AKR1C2
ADAMTS9
FZD4
NSUN2
TYW1B
ADAM15
LTV1
UTP20
HS3ST6
FZD1
UBR5
NDUFAF4
TUBA3D
ECEL1
ADORA2B
TMEM117
UBR1
ZIC1
PLCXD2
LRIG1
ZC2HC1A
CHEK1
CNTN6
EXOC3
C20orf74
RPL13A
CYP27C1
C2orf37
CD63
RALGPS2
ADAM7
FIBCD1
ZNF185
FNIP1
KCTD21
TLR3
AHDC1
HRH3
SCUBE1
TROVE2
SYNJ1
PACS1
FUT10
SOX3
KCTD3
AP3S1
DSCAML1
GUF1
RRAGC
AKR7L
HSPB8
GRAMD1B
GNS
TRIM67
HSD17B12
PSMB8
SETDB2
NUDT7
CASC4
PLXNA3
PTPRE
FLJ40712
USH1C
C3orf41
GRIA3
OTUD6B
ZNF768
NCAN
TIMP1
FN1
ALDH2
LMLN
PALLD
DYRK2
EMP3
LIX1L
PLXDC2
C10orf116
MGC16025
SNRNP48
LY6G6D
KATNAL2
C8orf34
M6PR
LYAR
FARP2
AMFR
BEND7
CDK5RAP2
NFATC4
DZIP3
WDR44
ETV5
ZNF354B
ZIC4
HCRTR2
COPB2
SNX19
CSTB
OR1K1
ZNF397OS
PDSS2
ACAP1
CAPZB
TTC4
TRABD
FBXO36
MTMR11
LSM14A
STARD13
OSGIN2
FAM7A3
CYP2U1
CASC2
GMCL1P1
TP53RK
NEK1
LRRC4B
AP000880.1
ACOT12
FERMT1
PDGFC
AP1G1
C21orf51
HSD17B4
ZBTB42
CHRNB3
GALNT2
LOC100132306
WWP1
COL9A1
RECK
CEP135
ZMYND11
TPT1
NMD3
SGPP1
AC069154.2
TMEM163
WEE1
SACM1L
CCDC46
TOP1P2
ATXN7L1
ZKSCAN2
PLK2
C9orf147
TPRG1L
FAM86C
STX7
DDA1
HHLA2
VAT1L
MANEA
DPY19L1
CEPT1
ID1
SMURF1
CCDC99
TBC1D4
PEX3
APPL2
ZDHHC23
CPE
AGXT2L2
CXorf59
HSDL1
C12orf70
GARNL1
C12orf42
HBS1L
OPHN1
FLJ32756
KIAA2013
BSDC1
GOLGA2P3Y
NSUN7
TAS2R50
PURA
SEC22C
LOC100289454
SPON1
MFN1
B3GALTL
NXT2
DPY19L4
ZFAND3
SWAP70
UBTD2
CLVS2
WDR51B
SUB1
BAG2
FCGRT
FAM107A
CDYL2
PBRM1
CHMP1A
RECQL
ZC3H12A
CACNA1H
ARPC5
CSN1S1
MPHOSPH6
TRNT1
GGNBP1
SNX4
OR10H3
ZNF81
C14orf49
PMS2L5
LSP1
AC090360.1
SDC2
NAV2
UBR2
ACAD11
UMPS
LPIN1
MRPS33
LOC729859
CHRNB1
RS1
SH3BGRL3
ALDH1L2
FXR1
PACSIN2
SRY
FBXW4
ZC3H11A
PCTP
PHEX
KIAA0776
ASXL2
SPIN4
HCP5
EFEMP1
SOX11
DCTN4
C20orf112
SLC3A2
C10orf93
MYO1H
STK38
KIAA1430
CDRT4
CHDH
CPSF7
SCGN
LOC642909
ZCCHC8
RAB18
EPHB2
RARRES1
MON2
AKR1C1
COLQ
CYP2C18
KCNQ1OT1
TLX1
MICB
C1orf106
BDNF-AS1
TMEM87B
ZBTB20
EBPL
KDELR2
GLT8D3
ERCC5
LMBR1
TIPRL
ANUBL1
TAS2R41
ANO10
PDCD10
LOC100129201
MT1B
HIBCH
P2RY1
SMOX
OMA1
USP9X
PI4K2B
TEX9
C11orf96
ARFGEF2
HPDL
TAC1
ELOVL7
LOC100131826
CYP4V2
RD3
FAM21C
COMT
COPB1
ZNF569
HEATR4
YIPF7
TMEM110
TBC1D8
CCDC147
CCDC148
ZNF404
GUCY1A2
WDR63
DNAH5
ACVR1
CNR1
CABP7
DYNC2LI1
NUFIP2
GPR22
FAM196A
C7orf60
ANKRD19P
MAEA
RSC1A1
CD55
IQCE
TAS2R14
CSDAP1
FLJ30901
PRF1
KLF8
EPHX2
TMC5
ADSSL1
MEAF6
LOC389765
HYOU1
ZXDA
CANT1
LRRC8C
KIAA1737
ZNF646
TCP11L1
MIR22HG
IRAK4
IKZF2
TANK
HCG4
SLC2A9
OXTR
DACT3
NPEPPS
EDEM3
C11orf70
UBE4A
TMPPE
PLS1
C7orf11
KCTD20
MFRP
ROCK1
RP11-844P9.2
RP11-244F12.3
GEMIN5
IMPA1
LRRTM2
C9orf46
ATP6V0E1
SGPP2
TRAF3IP2-AS1
PLAA
THOC1
CMBL
NBPF7
ZBED4
GSTM2
EFNA4
PRKACA
C9orf171
TST
PAQR9
FAM120AOS
C12orf45
RASA2
RHBDD3
GM2A
EMB
EPHA8
SLC1A1
TGFB2
APCDD1
ACACB
ZNF271
MATR3
ALDH5A1
KIAA0494
SLC22A5
MTHFS
RDH10
MTMR1
TMEM134
BCL10
PNPLA8
MLNR
LOC100290992
RNF152
PRDX1
TAS2R5
CLEC4A
HLTF
RBM28
LOC729130
LINC00115
TAF1
ZMYND17
RBMS3
GAL3ST3
DCAF13P3
ID3
ST20
C20orf96
WDFY3-AS2
ABCC4
RHBDD1
TOP1P1
DSCC1
TMEM30A
IGFBPL1
BHLHE23
GFRA1
SEMA6A
SSBP2
OR51E2
RCBTB1
CYP20A1
GALR2
G6PC3
AIG1
CNTNAP3B
METRNL
MRAP2
PKP1
MYBL1
SOCS2
C1orf170
PLEKHG1
CDC14B
PCDHB2
MXRA5
TNIK
UBE2J2
ST13P18
S100PBP
STYXL1
CETN3
FIBIN
TMEM178
PLRG1
NFE2L3P2
CRYZ
PDCD6IP
CSNK1E
C17orf80
TOMM70A
RNF213
ETV3L
VCP
AGL
GOLIM4
KIAA0319
RABEP2
HAUS7
SNAP91
FGFBP3
ZNF621
LINC00471
NOL7
MGC27345
BAZ2B
DHCR7
HVCN1
C9ORF133
AC120045.5
NEO1
GALM
SPAST
SALL3
LOC100289361
C1orf38
C2orf15
PTPRF
TAF12
C13orf34
ZNF844
RP11-291L19.1
ARHGDIA
TMEM47
LSAMP
FKTN
VANGL2
GNG12
FLVCR1
GCGR
CMPK1
HNRNPH2
C20orf194
RBM12B
PDE4A
GNAI3
ARGLU1
CKS1B
KCTD6
ADIG
TMEM217
LRRC17
APLNR
RRAGB
CNTN4
RCOR3
NPAS4
NUPR1
RP11-143E21.7
LATS1
ARHGAP25
OSR1
PDGFA
LRRC36
FXN
TMEM133
KIAA0564
GAL
PQLC3
CCDC142
NIPSNAP3A
OXGR1
DEAF1
RAB2B
RALGPS1
ARRB1
RPS28
MYCT1
ACO2
S1PR1
RBPMS
GSPT2
TAS2R43
UCN2
CCDC114
OFD1
TRAF3IP2
TMEM201
PPP4R1
MTHFSD
VAT1
PTCD2
LARP1
CDH2
C6orf72
GMCL1
LIAS
CGNL1
ABLIM1
TMBIM6
ZNF69
XYLT1
LOC100287987
INTS4L1
LONRF1
LMBRD2
STRN
SLC7A10
ASPG
IGFBP3
TBCEL
WBSCR16
PPP1R14B
TMEM191A
ALDH8A1
IQCA1
SEC31A
UXS1
MAMLD1
CWC15
NDUFAF3
SP1
DENND2A
ASAH2C
FARP1
TRPM3
IKBKB
NT5C2
MFSD6
WISP1
NEUROD2
KDM5D
ATF7IP
CROT
TXNDC15
C2orf60
CCDC70
RPE
ZNF559
ALX4
ACSL1
BASP1
KCNMB4
GBAS
IQCK
WDR48
OTX1
RSPO3
CGB5
RWDD3
GNG4
TAP1
CRB2
HEG1
SPTBN1
PERP
TBC1D30
SYNPO2
SIGLEC10
STRADB
TMEM35
CA5B
AC002563.2
VEGFB
IRX2
MAFK
CCDC93
EIF4G3
ITGA7
STK40
PAPLN
APIP
ARTN
WDR66
RFNG
GDPD2
CASKIN1
AQP6
SLC25A19
GLT25D2
SLC6A8
MLLT1
NME3
LOC651610
SCXB
MTCP1NB
WISP2
KIAA1671
BTN2A3
C11orf57
GTF3C4
ST6GALNAC2
HMG20B
FBXL3
PLA2G3
RAB33B
ZNF609
SLC1A4
GABARAP
UBA3
DBR1
HOMER2
GMNN
ADIPOR1
SCRN1
LTB4R2
PYGB
DUX4L15
TRAM1
PCDHB5
PARP8
LIMS2
CD164
ATXN7L2
C2orf84
DDR1
KRTAP15-1
FAM48A
ERICH1
N6AMT1
C9orf64
GHITM
MEIS2
C8orf12
BBIP1
PPP1CC
ALDH6A1
NUDT17
TNS1
GOLPH3
NPNT
GJB2
SOCS4
RASGEF1A
GCNT1
OSTCP2
LOC653602
PSKH2
PMS2L2
WDSUB1
KIR2DS4
CHD3
CADM4
CYP4F12
LOC100287038
ARSK
SAMD11
CLEC2B
ZFP90
CLPX
SKI
OR11H12
MLL3
CCDC127
CYYR1
AK3
TGFBR1
ZMYM2
ACADSB
NACC2
DOK6
RP11-23D24.1
LOC440792
OSBP
DKC1
LOC730153
ZCCHC10
REV3L
LIMA1
HSN2
C10orf82
KIAA2026
TMEM185B
GVINP1
TRIM33
EEF1G
S1PR2
ZNF589
PITPNC1
TMTC3
EEPD1
NBPF15
SMG6
RP11-79P5.6
THAP1
SCML4
SNX29
MTMR7
DYNLRB2
ACTR2
CDK9
CAT
IPO8
ITPKB
RBBP9
KLHL32
AHCYL2
MCEE
SLC7A1
STMN2
ZFP36L1
METTL8
A26C1B
CLEC18B
GPSM2
UEVLD
IMPACT
CXorf26
PPAPDC1A
PCOLCE2
LOC389787
C6orf47
MRPL45P2
KCNJ1
RPL6P10
RANBP10
JAKMIP3
IL11RA
OCRL
NAAA
GRINL1A
MT1L
CTBP1
AKR1CL2
AC024940.3
ANKRD18B
GPM6B
RELA
CTGF
HIPK3
KIF2A
DNAH12
OSTN
C1orf88
BAT4
C14orf37
SLC5A3
SLC25A34
KCNG1
CCDC120
TTC13
DDX49
LOC400099
ATE1
WNT1
LOC100128364
HLA-E
CD109
ACTR3
ITCH
AC005301.1
LRRFIP1
DOCK7
NXPH3
LOC595101
ARID1B
FLI1
B3GNT7
UPRT
MCFD2
ZBTB2
THADA
NAT8
LEMD2
PCDHGB7
LOC100288441
SLC2A10
SP3
LOC100131582
NAB1
AIRE
GJA1
SLC40A1
CCDC149
RAB9A
ZSWIM6
LOC643395
P2RX6
DZIP1
SCARB2
COX6A2
ZNF586
SORD
KIAA1217
CARM1
MCART1
IL17REL
DNAJB5
SLC24A6
ADAP1
AC145098.2
NUDT3
PCDHB6
SCGB1D1
GBE1
NCBP1
FLJ23867
MTND4P12
DPEP3
EFNB1
SKP1
RGR
KIAA1539
G0S2
LAMC1
PKLR
ADAMTSL5
XKR8
SKP2
PPP1R9A
ZIC2
ATF4
CCT8
PHKG1
FLJ39061
TLK2
MGC24103
FZD8
KCNJ16
PMEPA1
ALPP
MSX2
AC128683.1
ERP44
EFHB
FSTL3
GPBP1L1
RUNDC2A
UBE2J1
FAM36A
TMEM191C
MYL6
CLEC2D
LRP12
ATP13A5
CCNC
GPR172A
C6orf145
LBX1
ACIN1
GLTPD1
LRRN2
GPR56
RAB39
INHBB
GPT2
LYRM1
ANP32D
HM13
CNN3
ABCC1
DPY19L3
NID1
MMAA
HEBP1
MCL1
IARS2
MLLT3
SLC35A5
UTS2D
UBXN2A
RFXANK
GPC1
LASS1
GPC5
LOC653051
STK17B
YPLR6490
EDNRB
IRX4
DPYSL5
TPH1
SPA17
C16orf35
CXCR4
DIAPH3
ASAH2
VPS39
IFIT5
TWISTNB
ADAT2
TTBK2
DUOX2
HEYL
DNAJC3-AS1
ZMPSTE24
OVCH1
PGAM2
CDKAL1
C9orf62
ZNF346
ACBD5
CTPS2
MESDC2
ATPAF1
MED13L
C9orf78
WDR5
SPRYD4
LRRC8A
ATAD1
TTYH1
PKN1
OR10J5
C10orf57
AHCYL1
AC022498.2
ARID4A
GPR25
KIAA0020
GSX2
SCARA3
LOC100287338
SEMA4G
LOC728278
PSMD5
CCL15
PRLHR
LCE1D
SCAMP2
SSPN
ANAPC1P1
GTF2I
LAMB2
KDM5A
PCDH10
TMEM135
KLHDC8B
VAMP5
AKD1
PDE5A
NDST1
KCNA6
COTL1
MUC3B
RB1CC1
RAB3IP
LRRC4C
TRIM58
C5orf33
ZNF366
RDBP
LRRC67
LOC440297
CPAMD8
LETM1
RAB3GAP2
PLK3
ARHGAP19
PRND
KIAA0947
FAM176B
GLUD2
NAV1
SLMO1
WBP11
LBH
PPP1R13B
RPS27L
PRX
FZD5
LINC00263
C5orf38
NINL
ZBTB8B
REP15
CEP350
NIPA1
COBRA1
CBX5
VPS13C
TXNDC9
EPHX1
FADS2
ANKRD27
LMCD1
ZNF33A
COX6B2
RHOQP3
LAIR2
STT3B
AC013400.2
CCDC8
MTMR4
C5orf37
LOC100133211
KAL1
MMP15
PSPC1
[truncated: 18,737 more rows]

## Sheet: PLS1 neg
CCDC109B		Enirchment in Biological processes							Enrichment in Cellular Components
C1QL1		Description	GO term	FDR q-value	P-value	Enrichment (N, B, n, b)	exclude		Description	GO term	FDR q-value	P-value	Enrichment (N, B, n, b)	exclude
GABRA3		oxidation-reduction process	GO:0055114	9.46e-09	1.99e-12	1.41 (17669,848,4924,333)	0		cytoplasmic part	GO:0044444	6.55e-55	3.81e-58	1.19 (17669,7680,6515,3360)	0
AC078937.4		single-organism biosynthetic process	GO:0044711	1.06e-08	2.97e-12	1.31 (17669,1209,5410,486)	0		cytosol	GO:0005829	1.27e-18	1.47e-21	1.27 (17669,3267,4723,1113)	0
HBQ1		establishment of protein localization	GO:0045184	6.56e-08	2.3e-11	1.24 (17669,1361,6546,626)	0		vesicle	GO:0031982	1.72e-16	3e-19	1.21 (17669,3292,6365,1431)	0
AK7		protein transport	GO:0015031	6.62e-08	3.25e-11	1.25 (17669,1254,6437,573)	0		extracellular organelle	GO:0043230	1.09e-14	3.8e-17	1.22 (17669,2679,6511,1202)	0
NT5DC3		organonitrogen compound biosynthetic process	GO:1901566	7.07e-08	3.96e-11	1.36 (17669,824,5585,353)	0		organelle membrane	GO:0031090	1.12e-14	3.25e-17	1.21 (17669,2821,6509,1259)	0
FAM65B		protein complex subunit organization	GO:0071822	1.27e-07	8.92e-11	1.25 (17669,1475,5639,590)	0		extracellular vesicle	GO:1903561	1.39e-14	3.24e-17	1.22 (17669,2678,6511,1202)	0
PRKCG		macromolecular complex assembly	GO:0065003	5.39e-07	4.53e-10	1.26 (17669,1335,5703,541)	0		extracellular exosome	GO:0070062	2.13e-14	8.7e-17	1.22 (17669,2665,6356,1170)	0
DYDC2		establishment of localization in cell	GO:0051649	5.41e-07	4.92e-10	1.21 (17669,1519,6515,680)	0		mitochondrion	GO:0005739	4.46e-12	2.08e-14	1.31 (17669,1196,6496,578)	0
SLC26A4		intracellular transport	GO:0046907	5.44e-07	5.34e-10	1.23 (17669,1395,6437,623)	0		mitochondrial part	GO:0044429	6.33e-12	3.32e-14	1.34 (17669,935,6464,457)	0
AC044839.2		protein localization	GO:0008104	5.91e-07	6.21e-10	1.22 (17669,1602,5967,661)	0		bounding membrane of organelle	GO:0098588	3.1e-11	1.8e-13	1.21 (17669,2156,6210,920)	0
LOC100287146		macromolecule localization	GO:0033036	8.78e-07	9.84e-10	1.22 (17669,1616,5967,665)	0		intracellular part	GO:0044424	7.8e-11	5e-13	1.04 (17669,12994,6437,4946)	0
EFCAB1		catabolic process	GO:0009056	1.07e-06	1.28e-09	1.22 (17669,1608,5932,658)	0		protein complex	GO:0043234	1.15e-10	8.02e-13	1.16 (17669,3779,5448,1357)	0
TUBB2A		vesicle-mediated transport	GO:0016192	1.32e-06	1.67e-09	1.30 (17669,993,5407,396)	0		extracellular region part	GO:0044421	1.29e-10	9.76e-13	1.15 (17669,3636,6539,1542)	0
NUDT11		organonitrogen compound metabolic process	GO:1901564	1.39e-06	1.85e-09	1.21 (17669,1543,6384,674)	0		intracellular organelle part	GO:0044446	1.69e-10	1.38e-12	1.08 (17669,7744,6529,3101)	0
LOC100131504		cellular component assembly	GO:0022607	1.38e-06	1.93e-09	1.20 (17669,1906,5703,740)	0		macromolecular complex	GO:0032991	2.41e-10	2.11e-12	1.15 (17669,4426,5722,1652)	0
AC006273.1		small molecule metabolic process	GO:0044281	1.96e-06	3.02e-09	1.20 (17669,1662,6400,721)	0		organelle part	GO:0044422	4.34e-10	4.05e-12	1.08 (17669,7942,6070,2960)	0
RBP4		Fc receptor signaling pathway	GO:0038093	3.26e-06	5.48e-09	1.80 (17669,179,4650,85)	0		mitochondrial membrane	GO:0031966	7.66e-10	7.58e-12	1.39 (17669,582,6488,297)	0
AC093283.3		organic substance catabolic process	GO:1901575	3.95e-06	7.19e-09	1.22 (17669,1362,6156,580)	0		membrane protein complex	GO:0098796	1.01e-09	1.06e-11	1.30 (17669,1000,6365,467)	0
GABRB1		macromolecular complex subunit organization	GO:0043933	6.43e-06	1.22e-08	1.18 (17669,2152,5640,812)	0		mitochondrial inner membrane	GO:0005743	1.68e-09	1.86e-11	1.46 (17669,408,6464,218)	0
C1orf95		cellular catabolic process	GO:0044248	9.68e-06	1.9e-08	1.24 (17669,1157,5932,483)	0		mitochondrial protein complex	GO:0098798	4.43e-08	5.17e-10	1.74 (17669,133,6548,86)	0
SYT17		regulation of cellular amine metabolic process	GO:0033238	1.08e-05	2.2e-08	2.52 (17669,87,3386,42)	0		synapse part	GO:0044456	3.54e-07	4.33e-09	1.59 (17669,601,2986,161)	0
LOC643037		single-organism intracellular transport	GO:1902582	2.5e-05	5.26e-08	1.22 (17669,1125,6515,507)	0		mitochondrial membrane part	GO:0044455	1.33e-06	1.78e-08	1.60 (17669,169,6528,100)	0
WDR66		antigen processing and presentation of peptide antigen	GO:0048002	3.24e-05	7.03e-08	1.76 (17669,170,4733,80)	0		whole membrane	GO:0098805	1.38e-06	1.77e-08	1.26 (17669,991,5969,423)	0
WNT10B		vesicle organization	GO:0016050	3.79e-05	8.5e-08	1.52 (17669,265,5611,128)	0		organelle inner membrane	GO:0019866	2.21e-06	3.08e-08	1.36 (17669,449,6528,226)	0
SCPEP1		non-canonical Wnt signaling pathway	GO:0035567	4.3e-05	9.94e-08	1.99 (17669,136,3778,58)	0		intracellular ribonucleoprotein complex	GO:0030529	2.68e-06	4.21e-08	1.32 (17669,680,5708,291)	0
C12orf45		antigen processing and presentation of exogenous peptide antigen	GO:0002478	4.43e-05	1.05e-07	1.77 (17669,158,4733,75)	0		ribonucleoprotein complex	GO:1990904	2.78e-06	4.21e-08	1.32 (17669,680,5708,291)	0
ATP2B4		oxoacid metabolic process	GO:0043436	7.65e-05	1.88e-07	1.30 (17669,909,4752,319)	0		endoplasmic reticulum part	GO:0044432	2.81e-06	4.09e-08	1.23 (17669,1124,6193,486)	0
CHCHD6		antigen processing and presentation	GO:0019882	7.85e-05	1.98e-07	1.52 (17669,206,6383,113)	0		inner mitochondrial membrane protein complex	GO:0098800	3.46e-06	5.63e-08	1.79 (17669,103,6528,68)	0
MORN5		regulation of cellular amino acid metabolic process	GO:0006521	7.74e-05	2e-07	2.59 (17669,65,3562,34)	0		pigment granule	GO:0048770	3.6e-06	6.3e-08	1.88 (17669,96,5962,61)	0
LOC653051		membrane organization	GO:0061024	7.84e-05	2.09e-07	1.29 (17669,731,5957,317)	0		melanosome	GO:0042470	3.73e-06	6.3e-08	1.88 (17669,96,5962,61)	0
USP9X		cellular macromolecular complex assembly	GO:0034622	0.000113	3.08e-07	1.31 (17669,674,5703,284)	0		cytoplasmic, membrane-bounded vesicle	GO:0016023	4.53e-06	8.18e-08	1.37 (17669,725,4443,250)	0
PRKCD		cofactor metabolic process	GO:0051186	0.000134	3.75e-07	1.41 (17669,323,6294,162)	0		cytoplasmic vesicle membrane	GO:0030659	4.89e-06	9.11e-08	1.63 (17669,445,2971,122)	0
LRRC2		regulation of establishment of planar polarity	GO:0090175	0.000139	3.99e-07	2.14 (17669,107,3778,49)	0		cytoplasmic vesicle	GO:0031410	5.11e-06	9.82e-08	1.34 (17669,835,4488,284)	0
RAB27B		intracellular protein transport	GO:0006886	0.00015	4.41e-07	1.26 (17669,728,6437,335)	0		intracellular vesicle	GO:0097708	6.81e-06	1.35e-07	1.34 (17669,837,4488,284)	0
ATOH7		organic acid metabolic process	GO:0006082	0.00016	4.82e-07	1.29 (17669,926,4752,322)	0		neuron part	GO:0097458	8.5e-06	1.73e-07	1.27 (17669,1246,4438,398)	0
MSANTD1		cellular protein complex assembly	GO:0043623	0.00017	5.24e-07	1.44 (17669,321,5703,149)	0		membrane-bounded vesicle	GO:0031988	1.52e-05	3.18e-07	1.35 (17669,739,4443,251)	0
KLK7		Wnt signaling pathway, planar cell polarity pathway	GO:0060071	0.000183	6.01e-07	2.19 (17669,96,3778,45)	0		vesicle membrane	GO:0012506	2.32e-05	5e-07	1.58 (17669,463,2971,123)	0
ANKRD50		antigen processing and presentation of exogenous antigen	GO:0019884	0.000271	9.11e-07	1.70 (17669,165,4733,75)	0		ribosomal subunit	GO:0044391	2.33e-05	5.16e-07	1.61 (17669,143,6312,82)	0
MDGA1		single-organism cellular localization	GO:1902580	0.000361	1.24e-06	1.26 (17669,683,6507,317)	0		cytosolic part	GO:0044445	3.17e-05	7.19e-07	1.50 (17669,199,6384,108)	0
LOC339524		Fc-epsilon receptor signaling pathway	GO:0038095	0.000359	1.26e-06	1.88 (17669,119,4650,59)	0		endoplasmic reticulum membrane	GO:0005789	4.18e-05	9.75e-07	1.24 (17669,852,6187,371)	0
C16orf93		mitochondrial translational elongation	GO:0070125	0.000417	1.49e-06	1.82 (17669,84,6248,54)	0		membrane	GO:0016020	4.22e-05	1.01e-06	1.06 (17669,7122,6519,2798)	0
FXYD6		Wnt signaling pathway	GO:0016055	0.000426	1.55e-06	1.53 (17669,339,4007,118)	0		cell projection part	GO:0044463	6.07e-05	1.49e-06	1.27 (17669,930,5015,335)	0
HRH1		negative regulation of ubiquitin-protein ligase activity involved in mitotic cell cycle	GO:0051436	0.000472	1.75e-06	2.31 (17669,69,3987,36)	0		cell junction	GO:0030054	7.72e-05	1.93e-06	1.24 (17669,1099,5120,395)	0
ZCCHC12		immune response-activating cell surface receptor signaling pathway	GO:0002429	0.000527	1.99e-06	1.42 (17669,251,6536,132)	0		neuron projection	GO:0043005	8.59e-05	2.2e-06	1.29 (17669,724,5229,277)	0
KCNMB4		carboxylic acid metabolic process	GO:0019752	0.000539	2.08e-06	1.30 (17669,805,4752,281)	0		cytoplasmic vesicle part	GO:0044433	0.000118	3.09e-06	1.48 (17669,583,2971,145)	0
PPEF1		receptor-mediated endocytosis	GO:0006898	0.000538	2.11e-06	1.72 (17669,201,3782,74)	0		axon part	GO:0033267	0.000144	3.86e-06	1.54 (17669,219,5015,96)	0
SIL1		protein complex assembly	GO:0006461	0.000529	2.11e-06	1.22 (17669,1085,5703,428)	0		membrane-bounded organelle	GO:0043227	0.000296	8.1e-06	1.05 (17669,9207,6507,3551)	0
LYZL4		immune response-regulating cell surface receptor signaling pathway	GO:0002768	0.000585	2.38e-06	1.39 (17669,283,6536,146)	0		transport vesicle	GO:0030133	0.00038	1.06e-05	1.54 (17669,223,4739,92)	0
TRIM27		translation	GO:0006412	0.000651	2.69e-06	1.46 (17669,221,6305,115)	0		cell projection cytoplasm	GO:0032838	0.000417	1.19e-05	1.99 (17669,48,6274,34)	0
ARMC10P1		positive regulation of response to stimulus	GO:0048584	0.000654	2.75e-06	1.22 (17669,1858,3805,488)	0		proteasome complex	GO:0000502	0.000443	1.37e-05	1.87 (17669,72,5769,44)	0
DOK6		single-organism catabolic process	GO:0044712	0.000658	2.81e-06	1.24 (17669,888,5805,362)	0		mitochondrial respiratory chain complex I	GO:0005747	0.000451	1.37e-05	2.24 (17669,42,5253,28)	0
PCBD1		T cell receptor signaling pathway	GO:0050852	0.000661	2.87e-06	1.58 (17669,137,6383,78)	0		respiratory chain complex I	GO:0045271	0.00046	1.37e-05	2.24 (17669,42,5253,28)	0
PYCRL		regulation of localization	GO:0032879	0.000663	2.92e-06	1.13 (17669,2371,6360,966)	0		NADH dehydrogenase complex	GO:0030964	0.000469	1.37e-05	2.24 (17669,42,5253,28)	0
ENOX1		positive regulation of cell communication	GO:0010647	0.000654	2.93e-06	1.24 (17669,1500,3833,405)	0		endocytic vesicle membrane	GO:0030666	0.000474	1.49e-05	1.55 (17669,141,5967,74)	0
OAZ3		antigen processing and presentation of exogenous peptide antigen via MHC class I, TAP-dependent	GO:0002479	0.000679	3.09e-06	2.48 (17669,62,3562,31)	0		exocytic vesicle	GO:0070382	0.000659	2.11e-05	2.19 (17669,105,2926,38)	0
FAM150B		establishment of protein localization to organelle	GO:0072594	0.000754	3.48e-06	1.38 (17669,307,6432,154)	0		focal adhesion	GO:0005925	0.000763	2.49e-05	1.38 (17669,375,5105,149)	0
SUB1		positive regulation of protein ubiquitination	GO:0031398	0.00076	3.57e-06	2.02 (17669,178,2404,49)	0		cell-substrate adherens junction	GO:0005924	0.000771	2.56e-05	1.37 (17669,378,5105,150)	0
IL33		activation of immune response	GO:0002253	0.000784	3.74e-06	1.51 (17669,383,3733,122)	0		membrane-enclosed lumen	GO:0031974	0.000817	2.76e-05	1.24 (17669,837,5410,317)	0
RP11-566K11.2		regulation of transferase activity	GO:0051338	0.000805	3.89e-06	1.33 (17669,914,3520,243)	0		cell projection	GO:0042995	0.000825	2.83e-05	1.16 (17669,1320,6552,568)	0
MGST1		translational termination	GO:0006415	0.000878	4.31e-06	1.75 (17669,92,6248,57)	0		cell-substrate junction	GO:0030055	0.000855	3.04e-05	1.37 (17669,382,5105,151)	0
CTD-2536I1.1		MAPK cascade	GO:0000165	0.000898	4.47e-06	1.58 (17669,317,3485,99)	0		respiratory chain complex	GO:0098803	0.000864	3.02e-05	1.80 (17669,63,6528,42)	0
PKIA		peptide biosynthetic process	GO:0043043	0.000943	4.76e-06	1.42 (17669,244,6305,124)	0		postsynapse	GO:0098794	0.000934	3.37e-05	1.94 (17669,128,2986,42)	0
AMIGO2		regulation of Wnt signaling pathway	GO:0030111	0.000951	4.86e-06	1.55 (17669,303,3866,103)	0
ARHGDIA		single-organism metabolic process	GO:0044710	5.02e-09	3.52e-13	1.18 (17669,4122,5192,1425)	1
SKAP2		single-organism process	GO:0044699	5.89e-09	8.26e-13	1.07 (17669,10844,4965,3266)	1
MMD		cellular component organization or biogenesis	GO:0071840	6.85e-08	2.88e-11	1.12 (17669,4718,5967,1791)	1
PID1		single-organism cellular process	GO:0044763	1e-07	6.31e-11	1.08 (17669,9334,4965,2831)	1
ZNF350		cellular component organization	GO:0016043	1.7e-07	1.31e-10	1.12 (17669,4684,5967,1773)	1
GDA		establishment of localization	GO:0051234	2.04e-06	3.01e-09	1.12 (17669,3685,6386,1498)	1
GNG2		transport	GO:0006810	2.42e-06	3.9e-09	1.13 (17669,3559,6386,1449)	1
POLE4		localization	GO:0051179	3.25e-06	5.69e-09	1.12 (17669,4008,6386,1617)	1
C11orf66		single-organism localization	GO:1902578	0.000183	5.76e-07	1.12 (17669,2991,6372,1210)	1
KCNN3		single-organism transport	GO:0044765	0.000186	6e-07	1.13 (17669,2820,6384,1147)	1
TMEFF2
CYB5D2
PSENEN
CMTM1
UG0898H09
FKBP1B
GNB4
LARGE
PNCK
TRAPPC2L
DPYSL3
PTPRF
LOC100287080
TMEM17
C6orf105
C6orf52
RASAL1
KLK10
NIT2
SVOP
GMFB
PEA15
C20orf112
LDHD
FRMPD2
MAPK3
KLHL12
C17orf61
FKBP1A
TMEM54
LOC442308
RAB3C
C14orf129
ARMC10
SP5
ACOT8
SLN
LOC727938
TUBB7P
CALM3
RGS20
CHID1
MEPE
GABRA5
SLIT1
MIR7-3HG
TMSB10
TAC1
ADCY2
PLCB2
TIMM8B
NUDT14
CTXN1
C1orf93
SNCA
BPHL
NIPSNAP3A
LENG4
FADS3
PHPT1
NDP
KIAA1644
SULF2
CDKN2D
CEBPA
GCNT1
DNAJC2
CETN2
TUBB
TRIM36
ST5
C6orf129
LOC100128737
EFNB2
DAPL1
SMARCD3
CCDC90A
TUBB8
TPM3
MRPL37
LINC00087
PPP4R4
TMEM159
TM2D3
NUDT10
LOC100288743
LOC441052
LOC100287988
C3orf14
CCDC52
TRIM6
DMC1
GYPE
TIMM10
LSM4
BYSL
E2F3
BCKDK
BIRC3
ARRB2
NKAIN2
RP11-529I10.1
C1orf50
ADCY7
PRAF2
IGF1
LINC00086
GGCT
CRIP2
FDX1L
AK3L1
YJEFN3
RP4-783C10.1
ADAMTS3
UCHL3
C1S
BRE
YKT6
CYP26A1
C2orf80
TXN
CARD16
METTL6
ANGPTL6
PMVK
SLA
RAB32
ARHGAP12
NANOS1
LOC646627
AC007688.2
UCHL1
CREM
UBE2S
TDRKH
KCTD12
DYNLL1
COG5
CNR1
TUBB2C
DDAH1
CPNE7
DNAJA1
C17orf67
GEMIN8P4
FAM113B
C21orf110
ASCL2
MTCH1
SHCBP1
FAM122C
NKAIN4
RABL5
LRRC16B
HRAS
POLR2L
C6orf1
CXXC11
ACTR10
MUM1L1
LOC100288911
SLC7A4
DTNBP1
MAGED1
NOV
TNNT1
PYGL
CD99P1
SCGN
RNASEH2C
FBXO2
GDPD2
CXorf57
BATF3
C1orf230
LRRC3B
STYK1
AP3S1
PSD3
PDGFC
C17orf89
GSS
CHRDL1
DMGDH
RASGEF1C
SH3BGRL3
BAIAP3
NKD2
PCDH20
RGMB
BRK1
PPIL6
PTBP2
AC010087.3
AC093734.11
GAP43
CDH9
CENPVL1
ANKRD6
WDR77
TMEM208
SCN3B
SSTR1
CUL2
RDBP
KLHL35
P2RX5
LYRM2
FAM148C
GGCX
JUN
NBAS
ATOX1
C8orf46
NHLRC1
CMAS
DIO2
F12
RNF181
EMG1
C19orf70
LY6H
SNRNP27
GMFG
FAM166A
DDA1
AKR7A2P1
SEPW1
TFPT
GPRIN2
AP3M2
C12orf73
STK25
MAN1A1
C3orf26
SRR
C5orf49
LINC00260
FAM127A
C10orf46
MYL5
VKORC1L1
LOC339352
GRIN3A
FAM71F1
SYT9
SSSCA1
PXMP4
GPNMB
STK32C
HSBP1
OPRM1
MIF
LOC392145
CCNA1
TTLL1
RTDR1
CCKBR
UBL5
C6orf222
PTCHD1
C12orf23
HSPB3
NSDHL
PLXNA1
PTRH2
CDH4
NLE1
NAGK
DYNC1I1
EFHC2
ROBO1
TMEM106C
MR1
AC015936.3
PAX6
LRRC36
RTP1
RABL4
CD63
ACADL
CMTM4
ACTG1
ZNF642
TMEM200A
RNF150
BTRC
HHLA3
UFC1
RAC2
DAK
C20orf27
C5orf33
TAF10
PSMB7
GNG4
NIP7
LOR
C9orf119
ZNF831
SGSH
POTEKP
LOC100289600
ARHGDIG
TMEM130
RNASEH2A
MTHFD1L
C16orf95
BHMT2
STBD1
CACNG3
RNASET2
CASP1
TXLNB
DCUN1D5
PUSL1
MAGEH1
LOC100287347
RHBDD2
GPT2
ANO3
ADRB2
COPS4
GALM
SYNGR3
NUTF2
CORO1A
SIDT1
OCA2
TCEA3
TMEM238
NUDT18
EDNRB
ARMCX2
FZR1
AP2S1
GBA
STK32B
CD83
C16orf55
C22orf39
SNTG2
C3orf78
RPS27AP11
B9D1
SLC1A4
IL12RB2
MED10
C19orf10
DERL2
HSD11B1L
RNASEK
COG1
IL34
C6orf225
PNPLA4
MOBKL1A
TPST1
ARMCX1
FDPS
BRMS1L
MRC1L1
PDGFRA
LOC100289263
OBFC2A
SFTPD
DNAJC25-GNG10
WDR54
ISOC1
MRPS16
EGF
ASB1
CRYM
ANXA8
GNB2
TUBA1A
MYB
RP11-63L7.1
SRM
ST6GALNAC5
SARNP
CYB5R1
PDK2
CDKN2AIPNL
CCDC103
MMD2
FAM207BP
SST
TMEM176B
SSR4
TRPV2
MON1A
WFDC1
ACSM5
SNX10
SLC35A2
TMEM53
NKAIN3
HN1
ZNF259
ARPP19
PKP3
LDHA
TBCB
PGA3
LRRC27
ACTC1
SMPD2
NSFL1C
TXNRD3
WDR23
LOC84989
NBL1
CLEC4A
STOML1
MECR
SUMO3
LSM3
CDC42SE2
PWWP2B
FAM47E
CAPG
KCTD17
TUBA4A
ZCCHC17
PTPLAD2
AL589182.2
LOC100128760
MORN4
ME1
B4GALT2
PTPRA
GOLM1
GBAP
DCLK2
FAM127B
ZDHHC12
GOLGB1
NDUFA11
SLC30A10
B3GNT4
PTER
ACTR1A
C6orf173
DBNL
JMJD4
NOP16
COL11A1
SHC2
FGGY
CCDC148
ENO1
SMAD3
SQLE
GUK1
ALG1L
CNIH2
CANX
CCNH
SARDH
CABYR
NUBPL
PDCD6
POR
C11orf83
HTR1A
STK17A
MEA1
DENR
LRSAM1
PIK3CD
P2RY13
KIF12
APOM
VPS26B
SUSD1
NETO2
RNF7
DCAKD
DHRS9
RUNDC3A
NUDT2
SLC22A18
ABI1
CCDC110
TRAPPC6A
SNX7
PMM1
SNX2
ARPC4
GPC4
MED16
TXNL4A
SEMA4F
IQCF3
NAA10
WDR51A
LOH12CR2
LOC400027
SND1
DACH2
TMEM164
KLF8
CHL1
RAB8B
ARHGAP20
C21orf67
LOC100288366
TMEM219
TM7SF2
GLOD4
DOK4
C21orf70
LOC727796
SH2D5
APEH
MESP1
ARMET
GSTO2
CDH10
MPND
SNAP29
VPS37D
NR2E1
UBE2D2
PRKAA2
EYA2
CYB561
NUDT16L1
RP3-410C9.1
PRSS23
PGM2L1
CDC27
SQRDL
SNX3
WDR7
LOC100287038
PYCR1
CIB2
PIN1
HBM
HPCAL1
S100Z
DNAH14
SLCO1C1
NEK2
MYH7
TNNI3
IVD
KREMEN2
C6orf154
CYHR1
CARD17
TP53I13
NLRC4
EMID1
DPF1
KLRC3
RSPH1
VIT
POLR3K
ROBO2
MPO
PSMB6
NECAB2
NISCH
RUSC1-AS1
LOC100287566
PPID
RP11-383C5.4
SLC39A10
SNUPN
MYL12B
PGAM5
TMEM176A
FAH
KCTD15
AP2B1
GPC6
GNAI2
MDK
HSPB11
ZC3HAV1
NR1H3
ANKRD55
CLDND2
KIF17
LOC644662
IFI27L2
FZD9
RAB36
PLB1
CCT5
VAV1
PTS
MND1
SC4MOL
BAIAP2L2
ZNF497
RHOJ
TMEM59L
ICAM5
AC068020.3
HES4
RIC8A
PSMB1
CANT1
PIN1P1
C3orf31
RBM8A
VPS29
IQGAP2
DCTPP1
LMO1
NSMCE1
CLPB
KCNG3
CYBB
PKIB
HGF
TSTA3
ZNF528
SDK2
C1orf89
CSF2RA
DYRK3
MLEC
SAMD15
HINT2
PGRMC1
GNG12
MYH15
TBPL1
CAPNS1
TEPP
ASH2L
PPP1CA
CAP1
RPA2
AIF1
C8G
AP001107.1
ADPRHL2
ETNK2
CRLF1
ACADS
FLRT1
ASB6
MRPS25
ZFP64
JAKMIP1
DCTD
TACR2
HPCAL4
LMO3
CYP46A1
ZCCHC18
ATP6V1C1
GRM1
SYTL5
TSEN34
MYBPC2
TCTA
NDUFC2
MAGIX
DCTN3
ASL
C1QL2
LRRC42
SNCG
TPI1P2
ZNF572
NMNAT3
PSMD1
CDO1
OAF
C1orf31
IL17RD
RP11-193H5.1
ROBLD3
ITGB7
DHDDS
GNG3
AC024575.2
C17orf96
FCGBP
DUSP13
HMGCS1
MRPL28
CCNYL1
FAM120AOS
RP11-431H16.2
C14orf156
HMGCL
CDH8
SLC27A5
LAMA1
AC098591.2
OR14I1
LCP1
ANKLE2
RARS
LOC100127891
CFD
DPP10
ADAM28
RNF24
C16orf42
BRF2
THRA
PACRG
NPY1R
RASL10A
STRAP
P2RY12
CD84
CNN3
GAMT
CIB1
PTRH1
UBE2L6
SLC19A1
PLEKHC1
PROSC
PTPLA
CLU
DNAH5
GABRB3
RDH14
RIPK2
RANBP3L
TUBA4B
DMWD
CDC34
CA10
ORC6L
EFR3B
ACTA1
ARL15
XYLT1
TUBAP2
TMEM8A
FREM3
SLC35B1
IMPACT
LOC645225
MESP2
MAGED4B
SLCO4C1
LYRM1
PI4KA
CHMP4A
TOMM5
LOC100131785
CORT
MRPL49
VTI1B
TMEM186
ACOX3
UBE2MP1
RFK
ICAM3
EDF1
FABP1
GSTM3
CACHD1
SATL1
MAFG
ATP6V0D1
SLC7A11
THOC4
WDR69
LRRC24
CX3CR1
AQP9
ATPBD3
WDR86
GDF1
COMMD9
SLC25A23
PCSK5
PTRHD1
SNHG8
TTPAL
LOC644172
SYNPR
IDH2
MRPL23
CPNE6
C21orf56
LSM7
DGCR6
FAM32A
ADAP2
RHCE
C20orf91
MTPN
DDAH2
PCDH15
ERI3
CHRDL2
POP4
NIPSNAP1
TXNRD3IT1
GEMIN8
SYN2
LOXL1
LOC727967
GPKOW
RGS10
TLR7
GJA1
CRHBP
TNFRSF11A
TMEM120A
C8orf30B
ENPP1
DNAH2
MAST3
RLBP1
CROT
CD2BP2
BEX2
KNCN
DYRK2
IDNK
LGI4
CYTH4
GPI
FIG4
C2orf69
ASS1
S100A16
EFNB3
DCAF15
ANAPC11
IGFBP5
SPC25
EIF6
MYBPC1
TTYH1
FAM26F
PSMB2
CHCHD5
GTF3C6
FARSA
B3GNTL1
HEBP1
PEX7
KIAA1244
DDOST
WDR83OS
WTIP
SLC16A2
BOLA1
MPI
KCNQ2
C1QL4
BLVRB
GPX4
MGC23284
TMEM108
DCAF4
ARSK
SFRP1
SLC4A3
RASAL3
C6orf26
FLAD1
KIAA0284
HSPA13
MVD
NDUFA13
PQBP1
CAPSL
PRR5
DPYD
CCDC86
SMPD1
FZD2
SH3RF1
KRT86
UBE3A
OAZ2
RTN4RL1
RRP7A
GRIA1
TSPAN33
HIST1H2BK
TUBB4
TRIM22
C3orf17
TMEM42
METTL5
EFEMP2
DHRS7B
NTNG2
AP1S1
CYP4Z1
RASGRF2
MEIS3P2
AKAP8
LY86
WDR6
KIRREL2
SKIV2L
MRPS18A
C5orf34
POLR3C
CSE1L
UBE2N
TOM1L1
RAPGEF4
DRAM1
HSD17B14
SMYD3
TRMT12
DTNB
APEX2
MBOAT2
NEDD8
ATP5J2
RTBDN
MAPK11
AP1M1
AP001816.1
CDC42
GNB1L
TGFB1
CALHM2
METAP1
TWIST2
RP11-33N16.1
UQCRFS1
DPH5
LRRN2
RP11-14N7.2
MT1A
PNPLA3
FAM18A
ARF3
MPP2
MPV17L2
C9orf9
MLX
WSB2
LASS6
GRK6
C5orf55
CTH
NOP10
LOC100133920
KCNK2
TUBA1B
OVOL2
WDR16
CYP2D6
AP000654.2
MPP6
ACOX2
NCAPH2
C6orf108
ECHDC3
ABCB6
SLC25A14
C16orf89
FAM102B
CAMK1G
MCFD2
VPS37C
SNRPD2
GOLPH3L
LST1
NPY
RCHY1
SURF1
GALNT14
ACOT2
CA11
AC011479.2
STEAP1
ACSL4
NDUFB1
RAB34
SH3GLB2
CD33
DLK2
LRP1B
LIN7B
MDP1
FCGR1B
PCDH8
PITPNB
PRSS12
FDFT1
YPEL1
ADAMTS8
KLHL2
TRMT112P6
SLC25A18
NME4
SNTB1
FILIP1
FAM171A2
FYB
C9orf117
HBG1
GOSR2
RABL3
CCNY
TMEM141
C19orf62
UBXN6
RGS19
C10orf32
PCDHAC2
SMCR7L
POLR2G
MAPK8IP1
TIMP1
MNF1
ZG16B
ZDHHC4
HCK
CHST1
CCT7
RASL11B
CDK5
SERPINI2
MFSD10
MAPK13
C7orf59
STOX1
LANCL2
ARL10
LOC100287241
SNX26
COPS6
GALNTL5
ADCK2
SAMD14
VSTM2L
ARHGDIB
WDR31
GLRA2
PHEX
ACY3
GFOD2
HSD17B8
HSP90AB1
APBB1IP
C17orf79
DCAF7
NPY5R
BFSP1
GPR98
STAB1
CRYGN
SRRD
ACAT2
C19orf28
UROS
LOC100289420
PLD3
STX12
ARPC3
KIF21B
ATP6V0A4
E2F5
VDR
LRRC50
CYTL1
TMEM158
MRPL10
LASS4
C10orf11
FOLR2
TG
KLK5
CLPP
PRODH
SNX15
LOC100289341
AP3B2
TBCD
PIH1D1
ZSWIM7
C19orf12
C17ORF49
PAMR1
RP11-305M3.3
PRMT2
SPON2
TOMM6
DUSP3
LRRC47
CHMP2A
TLR4
TYMP
C11orf1
C8orf86
ABHD12B
AC069234.1
DUSP2
PSORS1C1
GIT1
WBP1
RNF175
RSPH9
APOA1BP
B4GALT7
GPR160
MRPL20
C12ORF75
P2RY6
ERCC2
C13orf18
SLITRK2
PEX19
RABAC1
HCST
TXN2
RFC3
YIPF1
CISD3
ILF2
SERP1
TMEM205
KLHDC4
C1QA
MLC1
AGXT2L1
PSMC1
CSRP2BP
EIF3S8
PDE6H
C12orf53
FAM105A
SPRN
MFAP1
ADRA1B
LOC100128775
NFKBIE
SRP19
PCYT2
LCMT1
APOO
DOC2A
PLAC9
TPX2
JAZF1
MTL5
GPR56
SLC9A6
RGS18
FZD1
AC010980.2
RTN1
C12orf52
C14orf79
PPM1M
KIAA1024
DMRTC1B
AAED1
UQCC
CXorf40A
HSD17B6
IGSF6
RDH10
NDUFAF1
YPEL5
FAM131A
PCDH17
MNDA
PGDS
DDX25
C17orf58
RRP7B
C1orf102
DNAH6
RAVER2
MED8
GDAP1L1
KLHDC8B
VPS35
UBE2Q1
APRT
TBC1D24
VAC14
SNAPC5
TUBA3D
LOC100287525
VOPP1
GPR34
ATG7
OPTN
NUS1
CRYZ
LOC643856
TMEM9
IGFBP1
OSR1
MRAS
LOC644397
N6AMT2
CD53
CCDC3
FLJ45248
ZNF177
LOC150519
PRELID1P1
PJA1
C1R
DDN
MPV17
INPP4A
C7orf31
GRAMD4
RHPN2
ATP5G1
EVI1
DNAJA4
FAM184A
NDST3
RHEBL1
MRPS33
LOC389895
VSIG4
USE1
DBH
HKDC1
GNPTAB
PDXP
DNAH7
MRPL44
COQ7
FBXL18
NCRNA00164
C1QB
NAV3
TIMM17B
HYI
KCTD21
LOC100289396
LOC645212
DRD5
MDFIC
LOC100289143
AP2M1
ARL16
DPM2
FNBP1L
AC009365.1
AGPAT2
MT1B
DDX10
FIGNL2
FABP7
SOX5
TMEM47
PRODH2
HGFAC
HRASLS
FAM171B
B3GNT1
NNAT
PCDH19
WRB
IDS
NUP85
FAM107A
FABP3
ELL3
CCDC56
GGN
ALOX5AP
CRAT
AC079776.2
MCHR1
TMEM93
LARP1
PDE2A
NTSR1
LOC100129309
SPRED1
TAF7L
FAM110C
SPATA4
YWHAH
CREB3
RPL29
COL20A1
DRG1
MPL
CENPF
MPHOSPH6
TMSB4X
ZMYND19
KIF3A
C11orf73
ZNF622
NPB
KCNMB2
DHRS4
TP53BP1
LINC00461
SIN3B
MS4A7
CACNA1H
LOC729859
UBA1
DUSP28
SURF6
ATP6V0C
WDR17
DYX1C1-CCPG1
PPOX
AC112641.2
NEDD4L
THAP8
ENTPD6
PRDM12
IL13RA2
C3orf39
TYROBP
DUSP9
HSDL1
TSPAN16
SELPLG
PCMT1
LY86-AS1
ADSL
ATP6AP1
FAM49A
FAM58A
ECHS1
C12orf64
TRAF3IP3
PIGV
KRT83
HRASLS5
ARFIP2
EDARADD
GLUD2
GINS2
CXCR7
DGCR6L
ZNF233
MAPK1IP1L
BLCAP
HMGCLL1
AC108938.1
TOX3
PPP2R3C
RG9MTD1
RAB3IL1
C1orf128
RAD1
GRM3
UHMK1
B4GALT5
USP7
DHX58
ACACA
ZFAND2A
MAOB
RP11-565H13.2
MGMT
AKR7L
SEPT5
PPM1F
NEUROD6
LOC100131482
DOLK
EIF4EBP1
LAPTM5
ATP6V1A
LYPD6B
NT5DC2
SCARA5
LOC728392
C14orf80
PTGR2
SUMF1
SUSD3
COPE
MAPK1
AC012652.1
TP53BP2
RNGTT
SYT4
EXD1
SSTR2
GPS1
STK16
APOBEC3G
STARD3NL
NUDT17
MKL2
SOX9
CNIH3
TLR3
SH3BGR
AL137229.4
LOC642852
APOC4
MANBAL
TNFAIP8L1
AC007601.1
S100A13
TUSC3
CNOT7
PET100
BLNK
B3GALNT1
LOC375295
RAB11A
SNRPD2P1
CSGALNACT1
PDCD2L
LYN
ALDH4A1
OTUB2
FGD3
STON2
TRIM24
KLRC4
ADAMTS19
SEC61G
YWHAB
EIF1AY
C6orf130
SELENBP1
C12ORF47
CHCHD2P6
PSMA6
C22orf23
ZNF691
CTNND2
TRAPPC9
FAM86B1
DCP2
NDUFS6
SEMA3D
LOC100293763
C3
DDRGK1
AC011427.1
PSMB5
UBE2CBP
SLC39A3
MAP1LC3A
BCR
KHDC1
IGFBP4
TSN
ATP5G1P5
MRPL14
DCTN2
C13orf36
LZTR1
UBA7
SLC17A7
TCP10L
CCR1
WNT7A
PIM2
ATPIF1
EARS2
OLFM3
SYTL4
CCDC90B
STOM
MPEG1
ZNF559
CD68
CSF1R
SCAPER
NDUFB8
NIT1
EIF4G1
C1orf110
NRD1
AC005152.2
CLYBL
HAVCR2
RRAGB
RAB15
MT1H
CKS1B
RMND5B
KLRC2
RP1-163G9.1
LRRC57
METTL1
SCFD2
LOC391722
KLHL25
TDRD5
SPATA20
C6orf153
C1orf61
AP2A2
ISYNA1
AC174470.1
LOC728739
CYGB
ABHD1
TLCD1
DUSP19
PRDX4
EFHB
SLC25A26
SLC44A3
SEL1L2
HES5
AP3S2
SH2B3
PRDM16
CGREF1
MRPS11
VAT1
NPTXR
CASQ1
LDHC
RP11-544M22.1
PSTPIP1
TUFM
MIIP
RABIF
C11orf74
RGS14
CMTM7
GLRA3
TNFAIP8L2
OXCT1
LYPD1
GALNTL6
OPRK1
PELI1
SGSM2
CPLX3
RPP40
LOC100287260
PSMC3
KPNA4
NXPH1
RNF32
FILIP1L
LASS1
GUCY1B3
LOC344382
LOC653513
GPR116
AC013283.1
WNT16
PYDC1
SIGLEC11
NHP2L1
C16orf75
OTOS
HTR1E
TNFRSF14
AQP4
CCDC124
CHMP1A
FNIP2
PTGER4
DPYS
VRK3
PDRG1
LAMB1
LOC648771
DNAJC30
NTSR2
TMEM101
HCFC1R1
DKK3
GSG1L
MCTP1
CTC1
SERPINF1
LOC283143
NLGN3
C17orf71
PTGER3
SIP1
GRB14
FTHL16
CDCA7
RAP2B
IMMP2L
BHMT
TSPAN6
PNPLA6
RILPL2
SAMSN1
POLR2E
NXN
HINT1
AZIN1
PET112L
PODNL1
AC004241.1
SEC24D
MSX2P1
FUT10
AKAP14
DUSP27
NUDT16
MAPK12
NPM3
LRRC8B
BRD7
PRR19
THTPA
ACTN2
ALDH9A1
SSR4P1
MMAA
PCBP3
PSME3
CALU
TMIE
TRIM17
VPS25
C21ORF119
FADS2
TAGLN3
PPDPF
RPS2P32
C4orf19
OBSCN
TMEM126A
DHRS12
PSMB3
BRMS1
MOV10
MYOM2
TP53TG1
UPP2
TFEC
MAD2L2
PTGFRN
THOC7
RP11-561O23.6
INSM1
TPI1
ZNF418
DIS3L
SERPINB2
RPAP3
ZNHIT3
SRCRB4D
C14orf23
MOCS2
FAIM2
SLC2A4RG
PTPRZ1
PTHLH
EXOSC4
H19
PWP1
PPAP2B
TEKT2
CRSP8P
SYK
COG8
ST6GAL1
HEY1
PARK2
RNASE6
ZMYND12
LOC100294349
FAM160A2
AF205589.2
CCDC68
TIMM17A
MFSD3
RIMBP3
GSG1
FUT9
DZIP3
WDFY4
HAGH
CDIPT
GLRX5
THEM5
HSD17B1
GULP1
EIF1AD
PDLIM3
LMO4
LCN12
RRP15
LOC100127925
CBLN1
DCTN5
FAS
ERCC1
EMC3
ALKBH7
PTPRQ
CXorf1
HERC5
ALDH1L1
TRO
PKD2L1
CCDC153
C11orf51
PDGFB
LRRC16A
SLC27A2
C20orf201
MARCKS
SLC7A3
RPS3AP47
STAG3
GTF2F2
TMED1
GMPPB
BLOC1S1
GRIN2B
HLA-DMB
LOC100290023
RIT2
CHUK
SPRR2G
GPATCH4
MSH5
SHBG
PARVG
PRR13
DCHS2
MMP28
TRIM34
DHCR7
COMMD6
PVRL2
WNT7B
DDIT4L
C10orf131
CD244
PNMAL1
LOC100129272
SLC2A12
TSPAN2
DNAJC1
KAL1
PSME1
MRPS23
FAM174A
BEGAIN
TYRO3
CACNB2
SLC4A4
GHR
ARHGAP28
ARRDC1
SCUBE2
C11orf10
GFPT1
LOC202781
LMAN2L
HAX1
PBXIP1
NTMT1
KCTD4
PFN3
C2orf74
ECT2
LILRB2
AC069029.1
EPHX1
STK17B
MANEAL
ZNF436
XRCC6
APBB1
ANGPTL4
CLTA
C16orf73
TERF1
GABBR1
FAM149A
PTPRC
STYXL1
ABCA17P
LOC388955
RUNX1
DNLZ
PSD4
C17orf108
HBG2
PLD6
AP003108.2
INCENP
AGBL1
AC138894.3
RSU1
MOSC1
NR0B1
AC010896.1
GRASP
ETFB
TMEM52
GSTM2
BET1L
GIMAP4
ERBB4
NDUFAB1
CDC14A
FARSB
BAD
LRRC62
DISC1
LYVE1
AC092324.1
TUSC2
TNFRSF10B
DLG2
SHKBP1
RAB39
MRPL36
ALPL
RILPL1
AP000812.2
CCS
PSMC1P9
FAM40A
ATP13A2
FCGR3A
TMEM117
DHRS4L1
CCRN4L
FBXO6
RAB39B
AGBL5
FLJ38379
AKR7A3
PIGF
SLIT3
LOC100129566
DOK1
GPAA1
C1orf91
MAP7D3
LOC100240735
HBE1
SSBP1
SERHL
CAPZB
RXRG
CFDP1
TRAPPC3
APBA1
CSNK2B
LDOC1L
LOC100291229
SLC1A3
AMZ2P1
KCNH7
C22orf41
MMAB
OLFM2
L3MBTL4
NPPA
KPTN
ST6GALNAC6
GRIK3
LY6E
TCEB1
PANX1
NCAM2
NEK6
COCH
RHOC
ACCN1
CHMP6
CHIT1
OLFML3
IL27RA
ABLIM3
DOCK8
IGSF10
MT1G
TNKS1BP1
IMP4
PITPNM2
RAB31
TMEM55B
AIFM2
CRADD
SH3BP5
GRINA
GJB6
DAP
NOD1
YWHAZ
GMIP
LOC148430
PPCS
BCAS2
BTBD10
C5
MT1L
ENC1
TP53I3
MT2A
MRPS21
EIF3K
ZAP70
PLTP
RAD23A
GDE1
FXYD1
GALNT10
ASXL3
DNAJA2
CAMK2D
WDR3
C13orf33
C10orf114
PRDX5
PON2
[truncated: 18,737 more rows]

## Sheet: PLS2 neg
NR2C2AP		Enirchment in Biological processes							Enrichment in Cellular Components
DUSP7		Description	GO term	FDR q-value	P-value	Enrichment (N, B, n, b)	exclude		Description	GO term	FDR q-value	P-value	Enrichment (N, B, n, b)	exclude
SCN5A		homophilic cell adhesion via plasma membrane adhesion molecules	GO:0007156	4e-08	2.52e-11	2.54 (17643,142,2738,56)	0		nucleosome	GO:0000786	4.9e-06	2.86e-09	8.21 (17643,95,362,16)	0
NRP2		cell-cell adhesion via plasma-membrane adhesion molecules	GO:0098742	1.12e-07	8.62e-11	1.72 (17643,193,5726,108)	0		DNA packaging complex	GO:0044815	6.29e-06	7.33e-09	7.72 (17643,101,362,16)	0
LRRTM1		homologous chromosome segregation	GO:0045143	0.000195	3.68e-07	315.05 (17643,7,24,3)	0		protein-DNA complex	GO:0032993	0.000105	1.84e-07	5.49 (17643,142,362,16)	0
PLCH2		negative regulation of nucleobase-containing compound metabolic process	GO:0045934	0.000271	5.5e-07	1.42 (17643,1349,1995,216)	0
NTNG1		cell-cell adhesion	GO:0098609	0.000339	7.13e-07	1.82 (17643,571,1390,82)	0
PTTG3		nervous system development	GO:0007399	0.000455	1.02e-06	1.89 (17643,268,2295,66)	0
TCTN2		negative regulation of RNA metabolic process	GO:0051253	0.000442	1.02e-06	1.43 (17643,1219,1967,195)	0
AVPR1A		regulation of transcription from RNA polymerase II promoter	GO:0006357	0.000628	1.5e-06	1.18 (17643,1745,5292,620)	0
PDZRN4		negative regulation of nucleic acid-templated transcription	GO:1903507	0.000654	1.6e-06	1.44 (17643,1167,1967,187)	0
KIAA1486		negative regulation of RNA biosynthetic process	GO:1902679	0.000644	1.62e-06	1.43 (17643,1182,1967,189)	0
CAV2		transcription, DNA-templated	GO:0006351	7.88e-09	5.52e-13	1.27 (17643,2266,4307,701)	1
TADA1L		nucleic acid-templated transcription	GO:0097659	4.47e-09	6.26e-13	1.27 (17643,2267,4307,701)	1
PTTG1		regulation of transcription, DNA-templated	GO:0006355	3.99e-09	8.39e-13	1.22 (17643,3383,4005,936)	1
LOC554206		regulation of nucleic acid-templated transcription	GO:1903506	3.95e-09	1.11e-12	1.22 (17643,3403,3937,926)	1
PCDH11X		regulation of RNA metabolic process	GO:0051252	6.83e-09	2.39e-12	1.21 (17643,3525,3937,953)	1
MAGEE2		regulation of nucleobase-containing compound metabolic process	GO:0019219	5.76e-09	2.42e-12	1.20 (17643,3852,4009,1048)	1
TP53AIP1		regulation of RNA biosynthetic process	GO:2001141	6.28e-09	3.08e-12	1.21 (17643,3420,3937,927)	1
C19orf22		RNA biosynthetic process	GO:0032774	1.13e-08	6.34e-12	1.24 (17643,2567,4260,768)	1
ILDR2		regulation of cellular macromolecule biosynthetic process	GO:2000112	9.59e-08	6.72e-11	1.19 (17643,3740,4005,1009)	1
PAK6		regulation of cellular biosynthetic process	GO:0031326	1.12e-07	9.44e-11	1.18 (17643,4024,4032,1083)	1
NEURL1B		regulation of gene expression	GO:0010468	1.07e-07	9.72e-11	1.18 (17643,4079,3937,1073)	1
AFF2		regulation of macromolecule biosynthetic process	GO:0010556	1.17e-07	1.15e-10	1.18 (17643,3848,3952,1021)	1
C1orf172		regulation of biosynthetic process	GO:0009889	2.84e-07	2.98e-10	1.17 (17643,4074,4032,1091)	1
PTTG2		regulation of nitrogen compound metabolic process	GO:0051171	6.29e-07	7.05e-10	1.17 (17643,4131,3952,1082)	1
C4ORF39		nucleobase-containing compound biosynthetic process	GO:0034654	2.27e-06	2.71e-09	1.21 (17643,2880,3891,767)	1
MGC2889		regulation of macromolecule metabolic process	GO:0060255	1.53e-05	1.93e-08	1.13 (17643,5529,3937,1391)	1
TSHZ3		aromatic compound biosynthetic process	GO:0019438	1.51e-05	2e-08	1.19 (17643,2951,4037,803)	1
TIGD2		heterocycle biosynthetic process	GO:0018130	2.47e-05	3.46e-08	1.19 (17643,2946,3891,774)	1
FUT1		anatomical structure development	GO:0048856	2.48e-05	3.65e-08	1.51 (17643,3070,683,180)	1
NLGN1		regulation of primary metabolic process	GO:0080090	2.64e-05	4.07e-08	1.12 (17643,5521,3937,1386)	1
EGFL6		RNA metabolic process	GO:0016070	5.99e-05	9.66e-08	1.13 (17643,3243,6197,1282)	1
SLC12A8		organic cyclic compound biosynthetic process	GO:1901362	0.000113	1.9e-07	1.17 (17643,3070,4249,863)	1
ACVR2A		macromolecule biosynthetic process	GO:0009059	0.000154	2.69e-07	1.16 (17643,3126,4260,878)	1
CALCRL		nucleic acid metabolic process	GO:0090304	0.000169	3.08e-07	1.11 (17643,3729,6197,1455)	1
PLXND1		regulation of cellular metabolic process	GO:0031323	0.000239	4.68e-07	1.11 (17643,5634,3937,1401)	1
HIST1H2AB		cellular macromolecule biosynthetic process	GO:0034645	0.000335	7.27e-07	1.17 (17643,2813,4311,802)	1
MYO16		developmental process	GO:0032502	0.000942	2.44e-06	1.30 (17643,4597,865,293)	1
ARSB
ST6GAL2
CD276
PION
SPIN3
CMTM8
AC132186.2
BMP8B
LIMD2
TMEM67
C6orf170
LNX2
AFAP1
DHDH
ZNF391
TRIB3
FAM5C
FAM110A
CACNA1I
ZCCHC14
ST8SIA4
NEURL3
CACNA1D
KDM4B
SLC44A5
LOC100133211
ZDHHC22
DGKK
GRHL2
PRUNE
SHANK2
PLEKHF2
RSPH10B
CALB1
SPINT1
ATAD5
SPAG6
RP4-788L13.1
TSHZ1
HHIPL1
ARHGAP28
FAM76A
KDELC2
PTGS2
ERCC6
H1FX
NDST4
DEGS2
DLG5
C10orf111
RFX3
GRHL1
ZNF782
CD177
CYB5D1
HIVEP3
SLC2A13
PGBD3
GRM7
SCN3A
CCL28
ZBTB6
OR6N2
SDR16C5
SIRT1
LOC440084
EDN1
ZNF84
ECEL1P2
HIST1H1D
GPRIN1
KCNG1
NKAIN1
SGIP1
CAPN12
SLITRK4
ZSWIM3
DGAT1
CXCL13
GALR1
OBP2B
RAB23
RADIL
C19orf26
LRRK2
KDM5B
TNNI3K
DYRK1B
ZNF790
CDC42EP3
NCALD
C6orf138
KLF11
PCDH11Y
CLDN12
RP11-45B20.3
HYMAI
CUZD1
NRG4
PLK2
FRMD3
VPS37B
AC114947.2
KCNJ6
CRTC1
ZNF704
ZNF461
ZBTB2
TTC9B
C3orf48
CCDC136
PRR14
PCDHGB3
C5orf54
MX2
KIAA0664L3
KCNA7
MTBP
KCNB2
GPR123
EPHA5
SFTA2
SOX4
NPAS2
ERICH1-AS1
RUNX1T1
WNT4
HIST1H2BF
LOC100288147
C20orf46
ADPRH
SETBP1
SNED1
AC015871.2
ZIC3
ZADH2
ABR
HCRTR1
DCX
RSBN1
FAM46C
KLK12
MSMP
SSBP2
ZNF214
XKR4
STK32A
CEP57
FHL1
PTPRS
KRT8P9
C16orf48
PNOC
OR52B6
XPO5
SIAH2
COL23A1
CD5
CYP26C1
GADD45G
MDM1
PHF14
INSL5
PSORS1C1
TTC23L
TFAP2D
CCDC158
GABRG3
TET1
LRFN4
LINC00238
CACNG5
ZNF772
BACH2
CEBPB
OTUB2
SPINK2
FBXL2
RP4-555L14.5
SSX5
TTC30B
PRMT6
RAG1AP1
TMEM92
DPY19L2P4
AVIL
TMEM87B
MEIS2
ZNF711
NPC1L1
ARNT
KIF15
KIF21B
CLUL1
PRSS45
PDCD1
CSPG5
CNGB1
CSMD2
RPS6KA6
SOX30
AXIN2
RASSF6
SETD8
ADAMTS17
C10orf35
CACNA2D1
RP4-725G10.1
FAM174B
UST
OR2AK2
RHPN1
GH1
GLE1
PCDHGA9
DGCR8
HIST1H2BL
TCF23
PDE3A
FAM205B
DNAJB5
C15orf39
C12orf42
HIST1H1E
FOXJ2
OSBPL5
ALDH8A1
LPCAT1
LIN37
CNTD2
LOC100131540
KLHL14
C1QTNF2
KLF5
AIM2
ST7-OT3
DSCAM
CCDC24
TSP50
ROD1
DHRS2
GPR6
FSTL5
PKNOX1
NPNT
LOC100132005
MINK1
CCDC46
HIST2H2AB
LOC100129033
ARID4A
C17orf28
FGD6
ZNF511
ZNF821
CYTH3
C5orf36
MAP3K5
FHL3
FAM159A
KRT18P55
DUX4L9
SHROOM3
RRAS2
SAMD5
ARG1
IPO5
MAZ
PENK
C9orf97
RCN2
YY2
TRRAP
VGLL2
CX3CL1
PARP16
CXADRP3
AC009532.1
HDC
SCUBE1
LRCH2
LOC92249
MED19
IP6K1
SMPD3
C10orf88
BAI1
CCNA2
HIST1H4K
LOC727726
C11orf86
SLC24A4
MEF2C
DISP2
C2orf71
C15orf41
C1orf115
HIST1H2BE
PCDHGA11
ELK3
PPFIA2
ANKRD32
ZNF148
BTG3
NME6
FAM110C
HIST1H2BB
HIST1H2AM
DDX26B
HIST1H4J
RIMBP2
LOC729683
ELL
FAM161B
MAP3K19
TCAM1
PROKR2
C19orf55
FBXO4
CDKL5
NOX3
PROM1
CELSR1
CBLN1
RASA3
CHRNA3
ATP12A
TBC1D26
ITGB3
PRMT8
NCAN
CHPF
PDGFB
PLXNC1
CCDC41
ZFP82
TTC39C
ZNF238
RAB38
FCRL6
TNRC6C
PHF17
OR9Q1
KBTBD10
2004-03-01
WDR5
THEG
PTPRR
UMODL1
ZFAND5
GRPR
BDKRB2
PCDHB11
PPAPR5
ABCB4
FAM25A
H2AFY2
TTLL5
PLCB3
CYP2C18
ASAP1
SHF
CCNT1
CCL4
FNDC3B
PTK7
LPA
HIST3H2A
ARID1A
KCNK13
LTBP4
PRPF39
HIST1H4C
DMP1
SEMA5B
NPHP1
GP1BB
ZNF45
COBLL1
SHANK3
PCTK2
FAM27A
PM20D2
ASTN1
FAM163A
FARP1
FAM19A1
LCE3D
PCDHGA12
2003-03-01
LIPN
ARPP-21
TAS2R13
ZNF558
PRKG2
PABPC5
EPS8L2
C9orf142
AC078847.1
LOC100287704
CAV1
CNTN3
LIN28
ANKRD56
PCDHGA3
STK38
PFN4
CYP27C1
MYL2
PDE6C
CCDC154
BMP8A
MFI2
SIGLEC9
GLRA3
HKDC1
CNPY4
CXXC4
PRKD1
EXD1
SIRPB1
GPR135
DYNC2H1
KIAA1324
HELLS
TTC25
KSR1
PCDHGB4
SEC61A1
C2orf82
SNX8
C7orf63
SCARB1
BCL7A
ENPP7
ZNRF1
SHC1
KALRN
LOC100130344
PABPC4
WBSCR17
IRF6
RP5-820A21.1
LOC100290146
ARSJ
NARFL
CCDC88B
NOL4
SR140
C2orf15
EN1
ASXL3
AC004863.6
USP10
CCDC14
WDR86
C2orf83
N4BP2
WDSUB1
AC092324.1
RXRG
FAM106A
C6orf100
RCOR2
ODZ3
ZNF354C
DKFZP434I0714
C15orf48
C10orf95
GORAB
SOCS7
NRXN3
RS1
CCL17
CSAG3
MEF2A
SLA2
ODZ2
SYT7
LOC283155
VASN
HIST1H4F
RGS16
RUNX2
KIAA1239
CHD9
CRNKL1
EVL
EYS
ACACB
RASSF3
AKR1CL2
SCARA5
ALPK3
AKAP7
CCDC99
CRLS1
LINC00442
TTC8
FBXL3
ZNF879
LOC100132261
PATE2
FMR1NB
RBBP5
AC010624.2
CTNNB1
ANKRD6
SMARCD1
LOC651856
FAM132A
ODF2L
ADAM29
INTS6
STAT5B
SARM1
KIAA1217
CDH2
LHX9
WDR40A
ZNF77
MSX2
HGSNAT
MBL1P
ZMYM4
KCND1
PCDHA5
GRIK1
ZNF449
C20orf96
PER1
OXCT2
LOC732327
GUCA1C
C21orf56
POM121L4P
NCOR1
TRIM3
DGKZ
DEFB128
ZNF416
STAG1
MTERFD3
LINC00473
HPCA
BDNF
MICAL1
BCMO1
LOC399900
TMEM57
NFAM1
DNAJC13
RORA
PER3
TNS4
PBX4
MEIS3P2
PPM1L
SOCS2
LOC100291744
FOSL1
AC069234.1
HOXD13
NUF2
COLEC11
EPB42
C1orf145
ZNF18
PDZRN3
C9orf47
WIBG
CMKLR1
GEN1
ZNF740
OR11H12
CARD11
LOC400657
RGR
GPR160
GNA11
RNASE11
AC093310.1
PTGIS
PRH2
PCDHGC5
ELANE
ZFP28
LOC730651
PXDN
DCBLD1
LOC100289671
LOC100287426
SULT1A3
LOC401433
C3orf54
ZNF615
OR2M1P
ZNF628
TRPC1
SPATS1
TMEM194A
ADNP2
FABP7
FAM117B
TMEM161B
MORN3
DNAJB13
CEP110
PLAGL1
LRRIQ1
SLC41A2
RILPL2
LRTM1
C10orf12
PCDHGA7
RBM14
C18orf34
NR2C2
LOC100294367
ARID5A
GPR88
RAB3B
NPY2R
C1orf51
YPEL4
KIAA0319
SEMA6C
ZRANB3
MAN1A2
HSF4
PCDHGB2
C20orf118
TCEAL1
CDK5R1
LOC653506
POU6F2
TMEM110
SEMA6D
AC007276.5
PLK5P
OR8B12
RAP2B
COL8A1
TXNDC11
JAK2
POMZP3
TTYH3
C7orf47
CACNA1C
LIN7A
ZC3H3
SCAP
DLGAP1
TNN
FURIN
TBC1D28
WDR27
SLC5A3
CAMK1
ALG10B
PTPRG
FAM100B
GPHN
MTMR12
B3GALNT1
ZNF669
XYLB
RAPGEFL1
SMEK1
MXD1
RBM22
ZBTB7C
ETV3
KLHL36
PAK1IP1
LINC00340
HOOK1
GLT8D2
ECD
PYGO2
PCDHA1
LOC729722
LRRC4B
EPS15L1
UTP6
MSH4
DOPEY1
L3MBTL4
GPR126
SPRY3
GHRL
ETV6
AC007743.1
MAP3K4
PCDHB4
NR2F1
C2orf81
MYCNOS
TOPORS
N4BP2L1
MAPK8
RP11-807H7.1
XAB2
LATS2
CTNND1
KCNRG
RAB36
UXS1
ZNF33B
RTL1
LOC144486
C8orf48
NCOA5
SUDS3
EGR4
IFT140
LIPJ
FRY
PLCD3
S1PR3
PCDHB14
CCDC62
RBM24
SASS6
ANKRD30BP2
RBM15
ZBTB8B
OR8B3
ZSCAN23
NSMAF
TCERG1L
ZNF331
RNASE7
SERPINF2
LINC00158
KIAA2022
OR5L1
PRKG1
NEGR1
C11orf71
C4orf18
SHOX2
RIN3
HNRNPH2
TCF3
PRR12
SEMA6B
C1orf91
MBD5
ZNF407
SATB1
LOC100130725
CELSR3
CPAMD8
HECW1
TRIM7
SIN3A
GBP5
OPCML
LIN7C
GADD45GIP1
ANO10
HFM1
GMEB2
PRPF40A
GTF3C4
AC152006.2
CREB3L1
DSC1
ATP6V1G3
TP53I11
ZCCHC6
COX6B2
ZP4
C6orf142
LOC440792
FAM48A
ICA1L
PTOV1
SUMO4
LOC728650
PCDH10
CCDC120
FCN2
ALG13
ANKRD13C
HIST1H2BO
FOXK2
EDEM2
COL4A1
CHMP1A
ZCCHC8
CCDC157
LOC202181
DES
BUB1B
WNT2
TRAF5
NPAS4
LRRIQ3
MLLT3
PLSCR5
GPR172A
KCNJ5
CASK
CCNC
RP11-904M10.1
OXT
LGALS7B
MIR2682
MARVELD2
PAPSS2
DEDD2
CCDC85B
ZNF608
METTL4
NRIP1
SYTL1
ZNF280D
MLF1
ATXN7L1
AMMECR1
ASAP1-IT1
PPAT
MPV17L2
CNTN5
HDAC9
WDR73
NANOGP1
PDLIM1
RASA4CP
UBE2Q2
IGSF22
LOC100272216
LEPRE1
NDN
PELI2
PAGE2B
CAMK2D
FOXH1
ETV2
AC091878.1
FLJ30901
LOC399815
ANUBL1
CD3EAP
UNC13B
DAB1
FBXL22
CARTPT
DTX1
CWH43
IL1RL2
AKIRIN2
BTLA
HSPB9
CPSF7
CASP6
CHST9
NUMBL
HMGCR
MAD2L1
PRSS22
CALCR
C18orf25
PPM1J
SOX12
TMEM52
HOMER2
TCTN1
RP1-152L7.5
PPL
DLGAP3
PDS5B
ZNF586
LOC100288657
AP005433.1
MAP3K7IP2
USP46-AS1
GSG1
NCK2
TMEM145
C1orf96
ABCD1
LY6G5B
EGR1
RTBDN
NOXO1
PNMA5
GALR2
VWDE
RP11-504P24.4
MMP16
FAM57A
LOC728800
PCDH20
C3orf59
LOC100289246
SYT5
CHRNA10
FHL5
MKNK1
LOC728142
GRP
MRGPRE
KIAA1462
FOLR4
SHANK1
GLI1
LOC100129034
PVT1
ZDHHC5
NKIRAS2
KLHDC8B
ZNF613
C5orf38
THSD4
EIF2C4
TFPI
TJP3
IFT81
PTAFR
OR51D1
SFMBT1
PIAS1
AC107212.1
ZNF140
CLIP3
KLRB1
AC135983.8
PUS10
ZNF235
EXOC6
FAM154B
MAB21L1
C19orf44
ASTE1
SLC46A2
INVS
PARP8
SYCP3
MMP24
NRXN2
RBMX
RNF2
CD24
GRM5
LOC642852
CDC7
SF3B4
PROC
PLXNB2
CCRK
SFI1
TMEM91
RP11-544M22.1
SLC36A1
AKAP10
NOG
FAM19A2
INGX
DNAH5
KIF22
ZNF131
ACSL4
KLF8
ZNRF3
GPR35
ERVWE1
HK3
MBD3L1
OR13C4
PPP1R15A
AC022596.6
KIAA0649
TAS2R10
C13orf3
LCN12
ANAPC4
SPDYE1
OVCH2
LOC284412
MRGPRX4
REXO1L1
CPNE8
TAS2R31
TXNDC16
TRAM2
CHRNA6
FGF13
AKR1C2
LOC389831
LOC401533
KLC3
DPT
RNF43
SP3
MAPK7
SLC5A4
HIST3H2BB
SLC6A17
LRFN2
WBSCR27
RD3
PABPC4L
SLC24A3
SCEL
TCEB2
TNFSF13B
IRX2
NELL2
FGF17
WDR25
UCP1
KIAA1731
ZNF385B
WDR44
RBL2
C14orf162
NR1D1
TMEM132E
BSND
NGB
ADCY8
CRMP1
FRMPD4
KLHL11
LCE2B
FAM182B
FAM116B
KRT18P19
SENP1
TOR1B
NAT11
ETNK1
DENND1C
RNF165
PIK3C2A
ZNF585B
HIST1H2BI
RBM44
NAV1
IL6R
EXPH5
SCMH1
PROK2
C13orf36
ERGIC1
MME
C12orf61
NBPF7
ROR1
WDR35
AC021860.1
SSTR5-AS1
TRHR
TMEM108
SP4
OR51G2
CNGA4
TC2N
OR6S1
RBM6
GSTA3
FAM71A
RP11-369J21.1
KIAA1984
LINS
AP000880.1
SLC27A2
BNC2
FKTN
TRIM9
C1orf124
FAM40B
TTTY14
CDH3
MCHR2
ECM2
PAPOLB
CXorf56
PDE5A
PABPCP5
KRTCAP3
MPHOSPH9
OXGR1
RPRD2
DIAPH2
CITED2
AFAP1L2
C3orf15
FAM105A
HIST1H1C
LY6G5C
MOSPD3
AGK
C2orf37
OR56A4
CHAD
CPNE4
DYRK1A
CBX5
TSPAN19
SAMD9
RFC3
PMS2L5
ARPC2
BCAR3
LRRC7
ELAC1
AC068181.1
C1orf156
FRZB
LZTFL1
AC020663.1
AC024270.1
LIPM
ZNF589
ZDHHC24
C16orf54
ERLIN1
CYP2C8
LOC647012
FAM20A
LBP
C14orf169
SMEK2
C12orf68
TRIM68
LOC100009676
PRKACB
MAEL
CEACAM5
MXD4
OR10G3
TRAPPC5
AC019171.4
KLC4
ZBTB34
LYSMD4
UBL4B
TRIM60
MYO1B
DCD
FAM102B
MS4A8B
PTPRB
ABCB8
SLC10A6
FMNL1
LRRC34
SLC30A1
PKNOX2
DUS4L
MED13
SCNN1A
SYCP1
USP44
DLL3
SCUBE3
ARID3B
PSIP1
TTTY10
MIPEP
SEMA3F
ZC3H8
FGF16
UBR2
ZUFSP
ST20
DPCR1
DKFZP779L1853
SLC9A2
NRTN
NUP35
STAC
DEFB104A
GPR161
KIAA1632
CTHRC1
ZNF192
E2F5
LINC00421
CCDC65
GPA33
C2orf49
FOXP4
CDC14B
IKZF3
WDR67
KRT86
ZNF443
PPP3CC
LOC100129484
C19orf52
LHFPL1
DSC3
USP12
MFN1
AC002563.2
TBL1X
SUFU
EMR3
BAHCC1
SLC7A3
GRIN2A
LARP1BP1
ASPHD2
LRRC61
SRGAP3
C8orf34
SGCD
MCM2
CORT
SCN2A
LOC642943
AC135995.5
NCOA6
ANGPTL7
C12orf65
PLD6
USP9Y
RBBP8
CD200
LRRC17
NUDT4P1
NRSN2
KIAA0040
MSL1
CENPT
ZNF549
MINPP1
ELOVL3
IQCG
C6orf47
LOC343052
LCN9
WFIKKN1
KIF27
TPH2
HIST1H2BN
SYT10
SULT1C3
DEPDC1B
PBEF1
LOC115110
SCN7A
FSTL1
NPSR1
TRAF6
STX1A
C11orf44
SDC3
MARS2
IL17F
IHH
OR2F1
HIST2H2AC
DNAL4
HERC5
BTNL9
GPX7
TMEM65
KDELR1
TMEM215
SAA2
C1orf114
MAMLD1
DIS3
ZBTB40
HAS3
PRM1
CLK2P
CDK5RAP2
RP11-565H13.2
RSC1A1
GLT8D1
HIVEP1
WNK2
BRI3
PCDHB5
ING2
IFNE
FAM5B
LOC728716
OCLM
SCUBE2
ZNF878
ZNF180
ATP2A3
MTCP1
LOC100290084
BTC
HIST1H2BD
RAD9B
LOC652614
PCDHGA4
C11orf80
SLC27A3
ATP8B4
CAMK2B
LRP2BP
ZNF133
C9ORF133
CD6
NMU
DDX28
KIAA0895
ZNF835
RASGEF1B
WDR19
LOC286434
KRT34
HMGXB4
IDUA
FAM46A
ANKFN1
FBXW9
HAUS5
SMURF2
NEUROD6
TP53RK
HS3ST3B1
SGOL2
RAD9A
C14orf101
C17orf98
STX5
RAB24
LINC00518
CCDC94
MAP3K12
LOC401805
FAM201B
ZNRF2P1
SKI
BSPH1
FGF18
MUSK
INTS8
MBNL1
RAD18
C7orf60
ZNF524
COL28A1
CBLB
RAB11FIP2
LAMA3
ABCB5
RP11-345J4.3
ATF1
ZNF154
NCOA3
HTR1B
C1orf26
TMEM146
CEP135
SAMD11
VIPR2
CDAN1
C20ORF141
FAM122B
CHD3
GRAMD2
COL10A1
PCDHGB5
IL1F7
RP11-23D24.1
C21orf54
KIAA0831
MED9
CACNA2D4
C16orf46
AC034193.5
ISG20L2
OR10AD1
ZNF618
LOC401131
TNR
LOC150519
IRF1
KDM3B
PLEKHN1
CHIC2
RRAGB
KRTAP19-4
DEFB4
MARK1
ARL17P1
MGAT2
MZF1
OR2H2
LOC644613
ZXDA
CIB4
CLCNKB
TDRD5
ZDHHC13
GBP6
ARID3A
2001-03-01
TMEM68
F10
KIAA1045
FAM108C1
MFAP3
LOC729458
FAT4
C17orf57
VWC2L
UTP11L
CHRNB3
LOC284440
AC130416.2
BNIPL
CYSLTR1
TMEM181
OSBP
GLIS2
C1orf106
MYRIP
RAVER2
PLAC9
PGM2L1
EMILIN3
CYP2C19
SLED1
NAP1L3
THAP8
FPGT
AC004381.2
FZD3
LGI1
TAT
CDK5RAP3
PIK3R2
DMRTA1
NLGN4X
RIN1
RNF215
ZNF7
CBX6
NRSN1
EPHB1
PHACTR2
ZFP2
GHR
TSPAN16
EML5
IRF2BP1
C20orf74
CARD9
PGBD2
CPNE7
KRTDAP
STMN1
ARGLU1
PBX2
GALNT9
BCL2
CLK1
RELN
PLXDC2
MEX3C
CACNA1S
PAX3
CYP3A43
KCNT2
LINC00311
LOC100128343
GRIA2
LINC00337
LOC100289350
LOC729141
DKK2
ZSWIM4
SFTA1P
DAPK1
INHA
NPM2
ARID1B
ANKRD34C
ANKRD5
SCAPER
HAAO
POU5F2
FOXD2
TRIM40
PCDHGB7
AC008735.3
RAET1E
LOC100287122
RSPO3
TAS2R14
MYO7B
LASP1
COMTD1
RAI2
SP9
RNGTT
CHD1
NOTCH2NL
JAG2
COMMD5
DAXX
LRRN4CL
HIST1H2AE
H2AFB2
CCDC85C
MAGED4B
MGAT4B
ATG12
CPEB4
FAM172A
CITED4
ZNF295
LOC100288367
RNF19B
IGHV5-78
BAIAP3
PSG7
PTH2
CXorf21
PSTPIP2
IL5RA
TEX13B
LOC440297
PCDHA11
ZNF33A
DPY19L3
PCDHB13
LOC100287987
CLCA1
TMSB15A
LINC00471
VPS13B
KLF7
HOXA3
EPHA3
SLC2A12
CRTAM
DAND5
SLC12A1
DHX34
KIAA1328
PCDHB10
C8orf30B
ANKRD45
LOC100130811
KCNU1
ATP6V0A2
IL13RA2
SPIRE1
UNC5D
CCDC54
NKAPP1
C19orf76
C9orf72
ASB5
C13orf44
C5orf50
RP11-466F5.8
ZNF20
LOXHD1
KCNH5
LOC100289861
BCL10
TASP1
ZAR1L
ASIP
LOC442249
AC005829.1
C6orf182
LOC728636
UPF2
MAFK
SSX7
SEMA4G
OR10H1
SLC30A7
EXD2
CBLN3
PCDH18
CSMD3
OR10Q1
XG
LOC644083
IRAK1BP1
NCK1
PLK3
KLHL9
TMEM63B
AL355922.1
RANBP17
LINC00115
BCLAF1
GOLT1A
GPR156
CSMD1
LIN54
ARHGAP15
LRRC48
GTF2IP1
ZNF256
CLTCL1
PHF20L1
MAST1
TMEM86A
PRIM2
GCGR
OR51I2
DAO
CNTN1
TRMT6
LOC100289361
TBC1D10A
FKBP9L
SLC23A1
DLEU7
PDIA3
TAS2R43
NR4A3
ST7
ASPG
C2orf44
SPRYD4
WIZ
MKNK2
ERO1LB
LENG1
BOC
BTBD12
ANP32C
CEP120
FAM171B
C11orf82
CDK2
THPO
CHST10
LOC100288679
LDLRAD2
FAAH2
CRYGN
TRDN
LILRA5
AKIRIN2-AS1
LOC728024
VEZT
CXorf26
UNCX
NPAT
CCDC12
KDM2A
PNMT
FAM9C
MUC22
KIAA1853
ZNF26
DUX4L15
MYNN
RPL32P3
RRP7B
TGFBR3
GSPT2
MYOCD
OR4N2
NFXL1
KCNA6
L3MBTL
ARNTL2
USP11
MBTD1
AC005551.1
PIWIL4
IL1RAP
PTPMT1
TMEM216
LEFTY2
GPR19
RFXAP
USF1
LOC283177
CR1
FAM49A
TOM1L1
PAPPA2
ZNF175
C3orf70
ATF7IP
THADA
IGDCC3
HIST1H4L
HRC
NUDT9P1
DUSP4
LOC100288954
RGS22
TCP10L
SNRPA
CCL11
CAP2
NAT8
TFDP1
FZD8
ORAI3
OR6C75
FBXL13
MED16
UBE2J1
LOC100130054
MED14
STX10
DNAJC12
RNLS
H2BFXP
ZNF542
CSNK1G2
XYLT1
GLIS3
MT1F
CTC-205M6.2
C11orf40
ANKRD19P
SLC35F2
AC110760.2
SRPK3
LSP1
CCDC68
CCDC66
P4HA3
NME3
GPR120
PAPSS1
TRIM22
MRPS26
NEIL1
OR1A1
C17orf100
OPHN1
ADRA2A
AKAP5
MYLK3
ETS1
TMEM150C
EXTL3
CCDC79
LOC100292648
NRXN1
LDB1
IGFL1
INPP4B
C14orf45
CTSO
PPIL2
LACRT
CEBPG
ADAM21
ZFP62
LOC100288315
WRNIP1
DOCK7
PKIG
ZNF696
PRMT10
NUCB1
SOCS1
RARA
LOC388849
NAT14
GRIK2
AHDC1
PRSS23
BNIP1
MN1
ZNF619
SLC22A1
CASP8AP2
LEPR
IPMK
TCEB3C
AC098799.1
LINGO2
RUVBL1
CD300LG
R3HDM1
MOSC1
ALOX12P2
TBX15
IL2RG
LOC653203
PVRL1
HECW2
NSUN6
RNASE4
ANKRD12
RIPK1
TP53BP1
REXO4
ZNF518B
YWHAZ
IQCA1
CCDC142
MTF2
LDHAL6B
YBX2
C14orf145
ZBTB32
CLDN1
SMO
THAP2
CT45A3
DDX49
LRTM2
ZNF547
C6orf195
C6orf173
WISP2
PABPC1L
C16orf87
SPRED3
NAV2
LOC646934
UCN
TMEM39B
SMPDL3B
C1orf189
OSBPL10
PRDM15
CFD
KIAA1671
FAM204A
OR8J1
TEK
PCDH19
GLRA2
TNKS2
C19orf66
C4orf23
RGS8
HIST1H2BM
LRRC29
RNPC3
CADM1
PPM1M
SERPINB3
FABP3
UBQLN2
RNF10
NOVA2
EGFEM1P
C9orf98
NRAP
C1orf190
SLC2A10
RAB11FIP1
ZNF787
DGCR14
OSTN
MERTK
AC078802.1
TBK1
UBE2Q2P1
SGMS2
FAM149A
NPY1R
COIL
YPEL2
TMEM115
MAP2K6
LOC728297
VPS37D
ADNP
ITFG1
NEK10
PRRT2
AGBL4
METTL9
PLAG1
GCNT4
DDX31
GCOM1
RNF207
TTC14
FAM78B
ZBTB44
LRG1
SLAIN2
ZNF837
CRY1
PPP2R3B
RRP9
FAM71F1
LOC346329
SSBP3
HIPK3
ZNF165
ESYT3
L1CAM
FAM98B
SYT13
LOC90834
TAAR9
ZNF292
PRPH
IFRD2
PAFAH1B3
DBF4
TTLL8
ALPL
CISH
OTUD6B
IGFBP3
PATE1
GVINP1
MIER3
DYRK2
PRDM6
TRHDE
CCDC151
ZNF778
ZFY
FANCF
RP1-177G6.1
HIST1H2AI
FUT2
ZSCAN12
ZNF337
VAMP2
TLE3
C14orf104
RPL23AP53
CCNG2
ZNF658
UCP2
POLR1D
UBR5
FMNL3
FTH1P14
C20orf135
TOB1
C11orf95
LRRC33
CTSC
IRX3
ZIC4
C2orf73
PDC
PLAC2
GJA5
ATP10D
LPAL2
PTPRJ
OR52M1
CNTNAP5
TUBGCP3
AJAP1
CHRM2
APOBEC3D
TSC22D1
PRRX1
COL9A1
[truncated: 18,737 more rows]

## Sheet: PLS3 neg
CYP1B1-AS1		Enirchment in Biological processes							Enrichment in Cellular Components
TRIM54		Description	GO term	FDR q-value	P-value	Enrichment (N, B, n, b)	exclude		Description	GO term	FDR q-value	P-value	Enrichment (N, B, n, b)	exclude
CDC6		regulation of multicellular organismal process	GO:0051239	5.68e-05	3.98e-09	2.24 (17643,2533,196,63)	1		extracellular region	GO:0005576	0.000232	1.35e-07	1.25 (17643,1381,4602,451)	0
OLFM1
DNAJC5G
LCN15
FAP
TYRP1
CYGB
CD3G
KCNH4
MGC12916
NPPA
AC013271.3
DNM1
TDRD1
CYP26B1
CAMKK1
LY6D
ARHGAP10
C5orf30
ARPP19
NNMT
HCRP1
RGS6
LOC100132705
DGKA
KLK8
RORB
SERPINF1
A2BP1
SMPX
AGBL1
PPP3CA
C1ORF213
LOC644662
PAK1
SLC30A3
PDZD2
TP53I3
LTK
HTR3B
TMEM132A
CACNA1F
PLA2G4A
CLYBL
GNB5
PYDC2
CAMK2A
PDE7B
LY86-AS1
CTNNAL1
PTPRQ
CUX2
DNAJC21
AF205589.2
TMEM132D
RASIP1
NICN1
NELL1
RASD2
KCTD8
PHYHIP
COL5A1
GPAT2
THOC3
KLHL8
TNFRSF4
AC099797.1
CCNO
TRIM48
MMP21
LAMB1
YJEFN3
C1R
CADPS2
C2orf65
NOS2
C2orf55
ZNF541
ARNTL
KLHL10
ENC1
SYN3
LRCOL1
ABLIM2
KCNH1
GJB5
ZNF697
FBXO16
GSG1L
WNT2B
RTN4RL1
ARAP3
NECAB3
RFPL1-AS1
CAMK1D
C5orf34
TFR2
GPNMB
ZNF282
KAZALD1
SOST
MAGEA5
GALNTL4
LPL
C15orf27
SUSD1
COX7A1
GRIA4
HRH2
RTN4
FOXP1
MPL
HIST1H1A
ULBP2
LINC00202
TM9SF2
MMP23A
2005-09-01
LRRC20
MPP4
LOC200726
FES
ZSCAN5B
ADAMTS8
DARC
VSTM2A
DPP6
AC021534.2
MAL2
GPR155
AC079061.1
LINGO2
PARP2
GGTLA3
TNNI3
SLC17A6
AP2S1
SLC25A14
DGCR9
FAM82A1
BFSP1
EIF4E1B
MESP1
LYRM4
GSTO2
KTI12
TMPRSS8
C1orf183
KCNH2
CGREF1
DCAF4
ATP2B2
TCAP
FHAD1
ADRB1
GRM1
RAD1
LOC375196
DCDC2
LOC100131289
KCNIP4
LGALS7
C17orf62
ASMTL-AS1
MGP
CACNA1G
MGAT5B
CYP46A1
LINC00314
C9orf50
RHEBL1
SBNO2
TNKS1BP1
AP000751.3
LAG3
USP25
P2RY6
PDK2
OPRD1
RAPGEF2
PCDHB12
CDH7
SCG5
PRC1
HTR2A
OPRL1
CRHR1
MFSD4
FLRT3
ITPKA
YIPF1
NPR3
PDGFD
TNNT1
CDKN2A
TSPAN14
C16orf59
TERT
KCTD9P2
MYBPHL
TMEM173
IL13
RCN3
LIN28B
MDP1
PRB2
FAM100A
ZNF215
GRIN1
AP001816.1
FGF20
ART3
SYCP2
CCDC107
GALNT13
LOC100130700
ACSM2
GPR137C
AP1S1
ISG15
MAGI3
KCTD1
FXYD7
CHRM3
PKIB
CYP1B1
CRABP2
VDR
ARSG
NGEF
LRRTM4
PPFIA4
PIP4K2C
NUDT2
ARL6IP5
EXO1
MYF6
BICC1
PTPN3
FBXO40
SLC6A7
DEFB113
POLQ
LOC284861
KCNV1
ATRNL1
PRPF19
MPP7
RAC2
DGKB
TSPAN17
AMBRA1
LINC00152
GGT2
TMEM109
CYS1
PAK4
STYK1
ABCC3
C9orf91
C1S
SMAP2
OR6C74
DTNB
COL11A2
CDKN3
ISOC2
CCT4
EHD2
VSNL1
SYCE2
SH2B3
DBC1
RTN1
PISD
SLC22A10
C4orf45
ITGB1BP2
PTCHD2
SDHAF1
PTPN5
DNAH6
LRFN2
GALP
TOMM20
MICAL2
FOXP2
LAMB3
LDOC1L
EPN1
LOC415056
NLRP3
INCENP
CDK5RAP1
MAST3
TSPAN1
CAMK4
THPO
SKAP2
SERP2
DPF3
APOC1
KRT8P45
TPBG
ACCN4
CLEC4D
KRTAP5-6
TMEM59L
EPOR
CCR3
TPMT
TMEM38A
LOC151009
WDR42B
C7orf51
APOBEC3G
CLDN20
AC105206.1
UNC5D
ZNF702P
SLC16A14
C14orf43
GLCCI1
BATF
ECE2
C14orf91
CHAF1B
ATP5J
ACRV1
PAK7
ZBTB8A
AP004607.4
SUPT6H
ADAMTS5
KIF2C
NUBPL
SAMD12
TFAMP1
C22orf43
PNMT
MSLN
ACTL6B
NPAS1
AC073869.20
ARHGDIB
ANKRD46
MEIS1
LOC644189
TLE6
SIX5
LY6E
EMX1
CALHM2
WFDC2
MIAT
KIAA0802
SLC15A3
LOC646903
GDE1
PDZD4
XK
C8G
GK2
TRERF1
C9orf140
PTGDR
CSGALNACT1
MET
KIAA1199
TOR2A
H2AFZ
MGAT4A
SHROOM2
UPB1
MAGI1
MORN1
FOXD4L3
POM121L8P
THSD7A
MYO19
CEBPE
AC016757.1
GLT25D1
NPTX2
SLC9A5
RRAGA
AC007601.1
PRSS21
ENO2
ZNF212
AL359392.2
FLJ42627
RPS6KL1
FAM131B
SRPK1
GINS1
IQCC
RHO
BHMT
TSPAN7
HEXIM2
SRSF8
ARHGEF18
FEM1A
FRAT2
IGHG4
GLIS3-AS1
SHD
MKL2
PPIH
NRGN
TRAPPC2L
GIMAP4
PGC
CREG2
GSDMB
B4GALNT1
DSP
ING1
C18orf45
CA4
NUDCD3
GSK3A
TYRO3
CACNB3
CDH18
INSM2
LNX1
LOC100291229
BTC
KIRREL3
SKOR1
U47924.1
CBX4
LOC100289143
LOC727799
TCEAL6
TRIM55
TFAP2E
TRIM51GP
ADAMTS13
CPA4
P2RX4
PRSS7
CACNA1B
TP53TG3
ZNF365
TAF7L
WRAP53
ANXA2P3
ALX1
EPB41L4B
MAGEE1
SLC16A11
TCP11
ATP6V0C
MARVELD1
ABCA10
C17orf51
JAG1
MSANTD1
GPRASP1
LOC731751
ST8SIA3
IQWD1
NCAPH2
UBE2CBP
DSN1
AC116655.15
C20orf177
LOC644242
H2BFXP
ATXN7L3B
CAMK2N1
TWIST1
RP1-90J20.7
C2
SPRR1A
CPNE9
ANXA6
ECT2
CDCA5
NMNAT2
ZBTB48
ENTPD6
AC120114.2
HIST1H4A
MAGEC2
LOC100287525
SETD1A
SYTL2
EFHA2
KDELR3
KIAA1310
USPL1
GHRLOS2
SLC38A11
CD40LG
CPLX2
LOC100133794
FBLN5
CEP72
DDX54
OSTF1
C17orf74
CLLU1OS
ABCA4
INO80D
C16orf82
IKBKG
FAM158A
CCDC57
ZP1
KIAA0284
HPRT1
C16orf75
CDCA8
IQCJ
RFTN1
PDIA5
SLFN11
DBH
C11orf66
GJB7
PSMD7
H19
C19orf43
HJURP
PLA2G2F
SNAPC5
DUSP28
ARAP2
CETN4P
FBXO17
BST2
MAB21L2
TK1
RP11-155G14.1
GFOD2
LYPD6B
P2RY11
MAGOH
FAM49B
RTN4R
AL139377.1
LOC100133920
C9orf40
FRMD6
ACTR1B
FAM113A
ARPC4
LOC100129272
RPUSD3
PNCK
SHKBP1
LOC100128737
PFAS
PSCA
UBE2S
SNIP1
SULT2B1
TCF7L2
TSPYL1
STX19
MESP2
ANKRD65
ITPRIPL1
GLYATL1P2
AMZ2P1
AMACR
TUBB8
FBXO31
EXD3
ARL9
EHD3
DMRT3
CABC1
NEUROD1
E2F7
ZNF57
ISG20
C14orf109
NIF3L1
AC005041.9
LOC100132483
TMEM205
TRPV2
AC006276.1
KLHL35
LCE3C
GPR171
PTH2R
TNF
XRCC6BP1
VGF
WDR54
C1QA
ATCAY
C10orf125
COX5A
UFSP1
OR4F21
KIF11
TTLL1
RNF113B
LOC100507191
CD1C
LOC642661
RP11-347C12.3
ASB13
OGT
MYO5C
PRRT3
GFOD1
AC011472.2
LINC00307
CRSP8P
PAX8
SNCB
GNB1L
WWTR1-AS1
IARS
STIM1
ZSWIM1
IRF3
CASP5
ERO1L
ZNF48
TDG
LOC283143
PLD3
C21orf29
IER3IP1
DUSP14
MRPS24
CTPS
C20orf203
SSX2IP
STRC
ARF3
DECR2
NECAB2
KDM4D
OR5D14
ADAM32
AC005358.1
TPI1
LOC729983
CDKN2B
BUB1B
KRT25
EPHA3
TMEM143
SLCO4C1
ZNF408
DOC2GP
KLHDC2
SH3GL2
KIF4A
CDK5
UBE2T
SH2D3C
OR9Q2
APOC4
PSD4
BRPF3
CLSTN1
AC110754.1
LOC442572
AP003115.1
RFC2
RGS12
BTBD3
HAUS8
SVOP
C17orf99
DEM1
POLR2D
DMPK
SCGB3A1
KCND2
GALNT14
LRRC8B
SEZ6L2
C14orf181
GEFT
NPTXR
NUAK2
EMID2
RASGEF1B
POLR3B
LOC730134
GOT1L1
ZNF267
IGFL2
FAM171A2
LOC100132738
VIPR1
C17orf78
ADAM21
SPATA21
MGRN1
MKRN2
CCDC47
KLHL26
SUV39H1
ANKRD1
MEF2D
PKP2
ZMYND19
TRIM63
C20orf134
SIAH3
SLC22A7
MYB
BANK1
ARHGAP29
LOC100128588
LOC730256
ZNF695
PANK4
C3orf25
LOC643750
PSMA6
MLLT6
HIST2H4A
SMPD2
B9D1
FOXRED1
RNFT1
OPTN
CD14
PCDH18
UGT3A1
FAXC
RILPL1
C11orf46
HEXB
CXorf65
TFEC
PTPRM
LRRC26
FSCN1
PRSS3
C19orf57
GRK5
CA11
TNFRSF11A
MAGI2
USP17L8
COPS7A
SYP
LOC100131342
ANKMY1
FILIP1L
CTDSPL2
HSD17B11
A4GALT
OBSCN
SERPINB2
AFAP1L1
CACNG6
C6orf154
GATA1
CD28
CTAG1B
SAE1
JTB
FDXACB1
ADRA1D
LOC100133224
FUT9
OR4P4
RAD54B
PTPRO
LOC100289436
SLC7A13
ZNF567
TMEM161A
LOC493754
KANK2
DEFB114
ENSAP3
SS18L2
PRSS1
LARP6
LOC727961
IBTK
PIK3R3
SLC8A2
ZSCAN1
APOBEC3C
MALL
SEMA4C
KHK
SART3
SIX6
RIMBP3
FCHO1
LOC390282
ILDR1
ERC2
MED18
RND1
DGCR2
ICMT
C19orf62
RCSD1
KCNH7
GAST
CHTF8
LOC286359
DCBLD2
CHRD
MEN1
PKD2L1
RP11-141M3.1
FRRS1
NOP10
GLRX
C11orf31
MYH6
BZRAP1
GOLGB1
SPCS3
GTPBP2
PSPN
MTDH
TSSK3
SDR42E1
BEX2
CCK
S100A7
PPM1H
TOE1
RMND1
ADCY7
OVCA2
LOC100127886
EDEM1
STOX2
CADM3
SNRPB
GABARAPL3
WFIKKN1
YPEL3
MLF2
RGS8
AURKA
FNIP2
KRT83
LETM2
CHRNA7
VPS37C
SCNN1D
XKR5
BRCA2
OR2H1
LGALS7B
C13orf37
RP1L1
IER5
LOC442249
ACSM1
SIGLEC1
WDR4
LOC100288105
ZNF497
ORM2
LOC100127998
LOH12CR1
CFB
MMADHC
CCL3
NUDT18
DCAF15
AP1M2
CITED4
FAM84A
C10orf10
EXPH5
FGD3
FAM131A
CD247
CRYGB
TAAR1
POLE2
C12orf50
AREG
SLC38A10
C19orf76
HRASLS5
OR5B2
CXCL9
SIRT6
HILS1
ACTN4
IQCF3
GGA3
CNTD1
MEIG1
BAT1
CHRM1
APOO
PRSS2
RHOXF2B
SPANXN2
POSTN
IL1F8
NXF2
RAB4B
C1orf159
SPDYE3
RPA3
SLC39A8
CBLN4
URG4
HSPB6
MYH2
MUM1L1
WNT8A
LINC00328
KIFC2
MYCBP
NXF5
C6orf103
CTD-2303B20.1
DGUOK
TSKS
RCN1
ACVR1B
PSMB6
FXYD5
ZNF433
THOC5
BSN
ATF7IP2
UQCRHL
SATL1
FXYD2
NAPSB
BAZ1B
GIYD2
SF3A1
TBC1D9
SPEG
OFCC1
PPP3R1
USP21
TIMM17B
FAM153B
RPS6KA3
SENP2
NCDN
ACTR5
SLC35C1
FGG
FBXO24
VOPP1
IL1RAPL1
ZNF25
FAM19A2
TYMP
FBXO32
LMTK3
SPAG5
PAGE1
PGLYRP1
MALSU1
MTERF
HOPX
SPANXC
MDC1
F13A1
CHIC1
CXCL11
NAALADL1
DPPA3
ATP6V1G2
PRB1
EIF1AD
C17orf53
LOC100289070
LRRC50
TFCP2
TUBGCP4
DND1P1
GUCA1B
LOC100132941
OIP5
SLC25A26
TFB2M
UBE2C
HMGB3P27
RFPL1
CD70
C14orf106
COL10A1
FAM92B
C5orf40
FAM54A
FOXA1
CAMTA2
PKIG
SNAI3
FCRL1
MPP3
GNPNAT1
ESPNL
AC134982.1
PSMG3
ISLR
CITED1
LOC100130000
MYCBP2
CCL26
XBP1
LOC84989
SMCR8
RSPO1
ACSL3
HS3ST3B1
POP7
SPATA22
NUDCD1
STK16
NLRP5
FAM134C
LOC643659
PRB4
MGC39545
COX4I2
PI3
DDX20
PEX11B
AC147055.1
NKPD1
HINT1
LMOD3
AC002472.9
MRC1L1
RARB
OR2G3
KNCN
CCR8
PDE1B
TIAM1
ABCC5
SVEP1
KCND3
PIK3C2G
DDX46
RFPL3
CAMKV
TMEM242
LCK
ATP6V1C1
KLHL23
PPAN-P2RY11
CRYBB2
PFN3
C12orf37
AP1S2
IKBKAP
UBQLN4
COL27A1
COQ10B
CD48
CORO1A
SPAG1
UHRF2
MTHFD1L
SIPA1L1
FOXD4
BARD1
PPP2R1A
ATP6V1E2
SCN1B
THNSL1
ANXA8
TNNC2
FAM151A
SEC16B
ST7L
NPPC
SVOPL
AHSG
TMEM177
STAMBPL1
TMEM215
CGB2
NR1D1
FEZ2
PTPN22
SLC29A3
ATP1A1
ANKRD33B
LOC729461
UBE2QL1
FLRT2
NAIF1
DCAF4L2
EDC4
TP53I11
TRIM24
SERINC3
OR5R1
KRTAP20-1
DNAH8
LOC100133583
CSNK2A1P
TMTC4
HIST1H3E
MAT1A
TMEM40
LOC387820
UQCRH
TNFRSF6B
RPRD1B
RP11-259P6.1
CYP2B7P1
RPUSD4
RNU12-2P
HEMGN
HIST1H3F
THAP11
CSTF2T
TNFAIP8L2
PAX2
MED27
OR52E4
ICA1
MTUS2
LOC728485
TPPP2
NDUFA4
PRKCDBP
PCDH7
DEPDC5
DEPDC4
PIP5K1P1
C11orf83
KRT78
ZNF248
S100P
DAPK3
C11orf73
GP9
FUZ
RNASEH2B
UNC5A
DEFB103B
ZNF28
PRIM1
CRTC2
C3
YPEL5
FOXI3
TAF8
ADO
AMZ2
SLC26A6
LOC100290622
C9orf79
FAM160A1
ZNF34
PDZRN3
CAD
FAM50B
ITGA9
AIF1
MORC1
SRGAP3
LOR
OR14I1
OTUD1
ZC3H12D
BECN1
FBXO27
DRD2
HELB
C12orf57
LOC100133315
UBE2E3
TOB2P1
ZNF502
RFC4
FBXL17
DLX2
HLA-DQB1
TAGAP
SUPT4H1
APOF
TSPYL2
TNFAIP8L1
DKK2
TDRD12
ADCY10
THNSL2
PPP6C
MKRN7P
CALM1
GAS8
CALML4
TRIM46
AC004980.7
C9orf3
EZH1
INHBE
MUC7
F8A1
TM4SF5
RAB33A
GPT
CD8A
SPDYE5
CHSY3
ABCF1
LOC254559
LOC729275
SLC39A2
LZTS1
C7orf69
NLK
PRAMEF13
SIGLEC8
LOC284825
PYCARD
SETD1B
CARD16
CEP76
LOC727916
WDR46
AC110760.2
ZIM2
ANKRD24
EPS15
MKKS
AP5B1
SNX3
RFWD2
MKX
RPP40
RUNDC1
ADAM22
LOC728739
L3MBTL3
C20orf24
CIB3
PARVB
NFRKB
PEG3AS
ALOXE3
IL26
C21orf81
GGT1
CDKN2AIPNL
C2CD2L
ESM1
SEC61G
OR6C76
C14orf166B
APOA5
OR4F5
C3orf58
HSPA8
ZWINT
ZNF663
CCDC13
CAND2
XAGE1D
JSRP1
FHL2
SPESP1
C16orf45
STRA6
OR4D10
FBXW2
TRPM8
FAM90A12P
SND1-IT1
PET100
C20orf151
TIGD3
ZNF323
TEKT4P2
RTEL1
PVALB
FIGLA
KIF5A
SLC9A4
C11orf41
PEF1
APBB3
PARD6B
EPS8L3
SYCP3
OSBPL10
KLF9
FAM153A
FAM19A1
GAGE6
MYEF2
SELRC1
CAPN9
ORMDL3
EPB49
NKAPL
APPBP2
RP11-477I4.3
WDR51A
FLCN
TPTE2P1
TFE3
SLC22A9
ZNF732
OR2Z1
DDRGK1
UQCRHP2
ATG5
HIST1H4H
ABT1
KLK14
SUMO1P1
CPSF2
KRT79
OR4X2
TLL1
GML
IRF4
C20orf173
LINC00319
C4orf17
CGGBP1
C1orf103
PNMA1
RNF121
UPK1A
ART1
NCKAP1L
FSD1
OR2D2
TMSB10
PSD
UBE2K
RP11-327J17.3
MAEL
CDH4
TRPV4
CASQ1
TMEM25
C3orf59
CCDC88C
NCRNA00117
DRP2
SNX32
PREP
RNF219
PRPH2
NBR2
CHCHD2P6
P2RX2
NHP2L1
CECR5
FBN1
PDE4B
STIL
AGRN
C20orf103
GRAP
TRIM74
STXBP2
BLM
OR1L4
C22orf33
DCK
MTHFR
KIF16B
TSPYL6
LOC402644
HSD17B13
AGBL4
LOC100131150
STAT6
NCOR2
RAD51C
BRD9
RASGRF2
ITGB7
TRAT1
IGFBP6
NPW
GFPT1
RAP1GDS1
OGFR
FRG1B
OR52K2
FRMPD2
CACNA1A
C1orf194
MICALL2
CCDC152
LTB
RNF148
CNOT10
FANCA
MADD
TMEM18
PLA2G4C
C4orf21
SGCA
DNAJB8
HOOK2
AMT
SYNPR
RHBDD2
OR4C45
FAM47E
AZI1
AC100756.1
BTNL2
ZNF74
ZNF765
RAB40C
SSX3
COL13A1
CSPG4P2Y
XKR9
ARMC7
DCT
HTR1D
UBQLN3
DEF6
LOC375295
DERL3
CUTA
TIMM17A
MEPE
AC097067.1
CYBB
NLRP12
LOC340888
TRIM50
LOC100129566
KLC2
C7orf57
KRTAP6-3
UBL5
HOXA4
NDRG3
INSRR
MEI1
LOC100133287
TAC3
PPP1R2P9
U2AF2
U2AF1L4
TMEM8B
RGL4
MORC2-AS1
C6orf146
MYO1A
AF205589.3
EIF4H
STARD4
SNAP25
C14orf132
ZGPAT
FAM133A
C1QL2
KIAA0232
IDI2
ANKRD13B
COPS4
XIRP1
HHIPL2
HYLS1
CES3
OR6C2
ZG16B
CRY2
REEP5
ZNF329
MMP1
SH3D20
ZDHHC14
AZGP1
DUSP26
KLF10
OR7D2
SND1
KIAA1683
TNFRSF18
PDE6H
KIF9
ZMAT4
HIST1H2AL
OR2T1
KBTBD7
DLG4
SERTAD2
AMN1
C11orf87
VSIG1
C8orf47
ZNF793
MYL7
RGS14
ATP6V1B1
MST1R
ASPHD2
CREG1
CYLC1
TMPRSS4
NUSAP1
PTGFR
RASSF1
TNFRSF25
KIAA1279
C14orf119
TGM5
LOC100290023
FAM55A
GDF15
TNFRSF1A
RACGAP1P
COL6A1
TOMM40
CUL9
KIAA0125
LOC100132585
DCC
RPS6KA4
FBXL16
ACTN2
POLD4
ASH2L
C2orf43
DCTN3
TRIM17
CDH22
C16orf13
UBR3
C14orf148
SNRPC
RTN4IP1
PLK1
HIST1H4I
ARFIP2
TBX4
TULP2
LINC00470
KRT15
FMOD
LOC653375
FBXO34
OR52R1
PPL
BPESC1
RAD54L
C17orf96
AKAP8
CCT8P1
KCNA4
TMEM198
USP28
AC108938.1
TROAP
TBC1D22B
C2orf51
ACMSD
AKAP4
NQO1
RP11-218C14.6
ADRB3
CDCA2
GTF2H4
CBX2
POLR3K
POM121C
STS
SEMA4F
IPCEF1
SLC39A5
SLC37A4
RAB40A
NLRP10
FOXRED2
PRCD
LILRB3
STK32C
MAPT
CPSF1
UBE3B
LOC729680
TRIM10
FSHR
CEACAM6
KIAA1644
TEKT1
WAPAL
MAGEB18
GPM6A
GUCY1A3
RASGRP2
HNF4A
TOLLIP
WSB2
TCF19
SPANXD
BRPF1
ABHD14B
SCIN
ARL4A
LOC729400
LINC00529
FAM3C
PKP3
TMEM132E
TMEM101
BRUNOL4
CFHR5
OLR1
AC107983.3
DEK
RP11-631B21.1
KBTBD4
GABRG2
DOC2A
PANX1
FAM188B2
ULK1
LINC00320
FAM13B
ATP1A4
OR13G1
COMMD7
PSMD1
TLR9
SH3RF2
G6PD
FAM83B
CLEC9A
ZNF683
IGSF10
GZMK
ZNF266
BRF2
FRAT1
FOXO3
RSPH9
C20orf107
RBM11
EDF1
CPS1
PITPNM2
OR1L6
IER5L
RAB12
MAGEA10
TINAGL1
ZSCAN2
GPN2
GCNT7
SPNS3
CDH12
KIAA1875
TAF6
CCDC60
KCNS2
OR6X1
PGK1
EXOSC5
POLR2F
CRH
PPP1R15B
APBA1
POU3F2
EVI5L
CSF2RB
LY9
ZNF263
RPUSD2
FAM83F
SEC31B
BZW2
VWA5B2
PIN1
TMEM160
FAM166A
IL15RA
TBRG1
SPINK5
SLC35F4
RAB11FIP1
ADAMDEC1
THOC7
TMEM14E
DUSPP
ZNF347
LANCL3
ANKRD7
LOC728743
ZNF12
AC016683.6
LOC728819
ATOX1
IGLV6-57
ZBTB3
LCN6
ANKRD43
TP53I13
GPR158
ARSI
NYX
FAM5B
LOC100128302
ZNF184
TLX2
WDR32
THTPA
HGFAC
ACOT4
UGT1A8
RNF186
SIGLEC7
CAMKK2
CTAGE10P
EID2
NCF4
NHLRC1
KRTAP5-11
PRICKLE3
RP11-383C5.4
PRSS16
C2orf54
INTS5
PRSS27
ACSM4
CPA5
PNMA2
RPL31P11
SSBP4
MSL3P1
AARSD1
PTGES
GALNT8
PQLC2
PDXP
FERMT3
C1orf14
LOC100131416
HIPK4
ZMIZ2
GDPD1
RSPO2
FAM209A
SEC14L5
ARFGAP1
MPPE1
RANGRF
PCDHB19P
RHOH
CHRNA2
MAN1C1
MPP2
PPIAL4G
DCTPP1
IGFBP4
NAT15
FAM83D
TMC4
TRIM14
BIN3
C9orf16
CDC42SE2
C7orf40
OR1D4
LOC728534
DPY19L2P2
TPI1P2
LOC100131482
C12orf71
CACNA1S
KAT2A
FLJ45248
KIAA1967
RAD54L2
STK35
SHH
LRRK1
DPPA4
UBP1
KRTAP4-6
PPP1R14D
DBP
ITPA
ASB4
CX3CR1
ATP4A
CCNG2
PIN1P1
MSL3
RP11-178A10.1
RTKN2
CASP1
LOC653340
ARMC10
CXorf1
C15orf54
LINC00475
SRPX2
FAM148C
UNC13A
LOC284890
STAG3
PABPC1L2A
NAPEPLD
PRO2012
TFPI2
C20orf181
TNFRSF10B
ARMC8
C2orf27B
C15orf61
LOC644397
FAM134B
LOC100129291
GCKR
FAM9A
C17orf103
VDAC2
KRT2
LRRC37A16P
CDSN
LOC100132240
AC007364.1
DFNA5
HCCS
FBXO28
LOC100507637
GRB7
RHOXF2
TARBP1
MYST1
ZNF295-AS1
ZNF556
XXbac-B33L19.2
FAM26E
TMEM86B
CDC123
DSCR8
DEFB107B
AKT3
UBE2E2
CDCA4
ZNF436
INTS7
CHIT1
ZNF554
LEPREL2
KLF13
RSPH3
VCX
C12orf26
BZRPL1
C3orf37
MGC14436
LRIT3
RP5-1027G4.3
FCHSD1
PDCD2L
SBNO1
KLHL22
LSM5
SNAP47
DNM3
NMUR2
NBEA
LBX2-AS1
SMYD1
UBAC2
SSX8
FAM22D
NLRC5
MAD2L2
TRHDE
PDPK1
MRPL14
OR6B3
DUSP16
JUB
POLR3E
STXBP1
L1TD1
ZNF519
EHBP1L1
CHIA
RAPGEF4
BAG5
OR13J1
SMC1A
FKBP11
CCDC135
PGAP3
P2RY13
RAX2
BAK1
MAGEC1
MOGS
BAHD1
RP11-834C11.4
MIF
DDX11L2
MAGEA1
TACSTD2
WDR23
DHX8
IL1F10
LOC100288560
HGD
ANGEL2
SRRD
CXCL14
HIST1H4E
TMEM81
LOC100129214
BID
RUNX1
NKG7
MYH7
MATN1
OCIAD2
C1QC
TINAG
KIAA1522
CKAP2L
BRD8
LOC414300
OCA2
CDC25A
KIAA1239
C14orf182
UBASH3A
RLN3
KCTD16
WSCD2
IRF2BP1
POLL
NRK
CHMP4B
PDE6A
CCNB2
SIGLEC12
MAP4K1
SLC32A1
RREB1
KCNC1
FBXO9
GGT7
FAM122A
MDH1B
FOXI2
FAM109A
NOA1
OR5A1
ZBTB11
URB2
GBP5
C10orf25
PAPSS2
C6orf211
CLN6
C1orf62
PPIEL
FRG1
DUSP12
FAM178B
NRBF2
RASL11B
ACP2
PDHB
RNASE6
TRPA1
USP6
NR1D2
C3orf45
DCTN2
SDCCAG3
LIPH
ITGA2B
TIAF1
WDR69
ST3GAL6
C16orf78
PARK2
IL1B
SART1
[truncated: 18,737 more rows]
