# Supplementary material for: Gene transcription profiles associated with inter-modular hubs and connection distance in human functional magnetic resonance imaging networks
Source: Philos Trans R Soc Lond B Biol Sci. 2016 Oct 5;371(1705):20150362. doi: 10.1098/rstb.2015.0362 (PMC5003862; doi:10.1098/rstb.2015.0362)
Supplement: Sensitivity analysis for AIBS post mortem donors [file rstb20150362supp3.xlsx]

## Sheet: PLS comp vs nodal metrics
Exclude H0351.1016				Exclude H0351.1012
	PLS1	PLS2			PLS1	PLS2
k	0.501001	0.259097		k	0.474139	0.288868
PC	-0.262461	0.446332		PC	-0.259156	0.430409
kintra	0.596163	-0.0155888		kintra	0.571344	0.0268126
kinter	0.0616726	0.485523		kinter	0.0483598	0.479417
dist	-0.360661	0.261976		dist	-0.317323	0.312772
|x|	-0.210347	0.211229		|x|	-0.158493	0.28456
y	-0.680024	-0.211173		y	-0.653696	-0.189124
z	0.101052	0.482425		z	0.107144	0.481532
Exclude H0351.1015				Exclude H0351.1009
	PLS1	PLS2			PLS1	PLS2
k	0.514172	0.246055		k	0.508578	0.263544
PC	-0.245805	0.45422		PC	-0.261189	0.449184
kintra	0.601439	-0.0265975		kintra	0.599716	-0.0148308
kinter	0.077857	0.4776		kinter	0.0702588	0.492421
dist	-0.346419	0.345801		dist	-0.333508	0.300271
|x|	-0.212643	0.302047		|x|	-0.189888	0.255925
y	-0.682844	-0.10527		y	-0.659364	-0.117231
z	0.0988269	0.563976		z	0.10354	0.51134
Exclude H0351.2002				Exclude H0351.2002
	PLS1	PLS2			PLS1	PLS2
k	0.512018	0.112926		k	0.476496	0.155059
PC	-0.18281	0.363988		PC	-0.260268	0.462857
kintra	0.548118	-0.117747		kintra	0.583064	-0.114124
kinter	0.148678	0.367003		kinter	0.0361633	0.437333
dist	-0.344747	0.163568		dist	-0.339855	0.301194
|x|	-0.254486	0.0600358		|x|	-0.168644	0.231836
y	-0.628667	0.0575194		y	-0.655138	-0.104616
z	0.152983	0.344163		z	0.104932	0.543303

## Sheet: H0351.1016
COPA		Enirchment in Biological processes
RAB4A		Description	GO term	FDR q-value	P-value	Enrichment (N, B, n, b)	exclude
TMEM14C		GO:1901564	organonitrogen compound metabolic process	9.29e-29	1.33e-24	1.40 (17643,1543,6129,750)	0
FAM82A2		GO:0044281	small molecule metabolic process	3.83e-24	2.74e-20	1.35 (17643,1661,6267,794)	0
ELAVL3		GO:0022904	respiratory electron transport chain	2.99e-23	1.43e-19	3.78 (17643,87,3216,60)	0
ALAD		GO:0022900	electron transport chain	2e-22	7.15e-19	3.70 (17643,89,3216,60)	0
YME1L1		GO:1902600	hydrogen ion transmembrane transport	5.77e-18	1.37e-14	4.52 (17643,104,1725,46)	0
GMPR2		GO:0006091	generation of precursor metabolites and energy	6.5e-18	1.33e-14	1.80 (17643,263,6107,164)	0
DIABLO		GO:0044711	single-organism biosynthetic process	1.48e-17	2.64e-14	1.34 (17643,1209,6529,600)	0
C21orf33		GO:1901566	organonitrogen compound biosynthetic process	4.86e-17	7.71e-14	1.44 (17643,824,6057,407)	0
PRPSAP1		GO:0019637	organophosphate metabolic process	2.52e-16	3.61e-13	1.46 (17643,794,5665,373)	0
EML2		GO:0019752	carboxylic acid metabolic process	1.79e-15	2.33e-12	1.40 (17643,805,6457,413)	0
NPLOC4		GO:0055114	oxidation-reduction process	2.63e-15	3.13e-12	2.34 (17643,847,1031,116)	0
PACS2		GO:0009117	nucleotide metabolic process	8.26e-15	9.07e-12	1.71 (17643,382,5056,187)	0
LOC644006		GO:0006753	nucleoside phosphate metabolic process	8.81e-15	8.98e-12	1.70 (17643,390,5056,190)	0
NDUFB5		GO:0055086	nucleobase-containing small molecule metabolic process	2.08e-14	1.98e-11	1.58 (17643,450,5323,215)	0
TBC1D9B		GO:0009199	ribonucleoside triphosphate metabolic process	2.19e-14	1.95e-11	2.17 (17643,127,5056,79)	0
ABHD12		GO:0015992	proton transport	2.44e-14	2.05e-11	3.62 (17643,134,1781,49)	0
PCCB		GO:0051186	cofactor metabolic process	3.2e-14	2.54e-11	1.77 (17643,323,4978,161)	0
CYCS		GO:0009144	purine nucleoside triphosphate metabolic process	3.7e-14	2.78e-11	2.15 (17643,128,5056,79)	0
CMC2		GO:0006839	mitochondrial transport	3.86e-14	2.76e-11	3.25 (17643,105,2639,51)	0
TMEM85		GO:0006818	hydrogen transport	4.95e-14	3.37e-11	3.57 (17643,136,1781,49)	0
SLC35E3		GO:0044085	cellular component biogenesis	5.07e-14	3.15e-11	2.42 (17643,134,4021,74)	0
MAP1A		GO:0070271	protein complex biogenesis	6.74e-14	4.01e-11	5.37 (17643,70,1408,30)	0
TNPO1		GO:0033108	mitochondrial respiratory chain complex assembly	8.65e-14	4.94e-11	5.18 (17643,75,1408,31)	0
GGNBP2		GO:0009141	nucleoside triphosphate metabolic process	2.26e-13	1.15e-10	2.04 (17643,149,5056,87)	0
LACTB2		GO:0009205	purine ribonucleoside triphosphate metabolic process	2.27e-13	1.12e-10	2.19 (17643,121,5056,76)	0
SCLY		GO:0009167	purine ribonucleoside monophosphate metabolic process	3.59e-13	1.65e-10	2.21 (17643,142,4281,76)	0
GRHPR		GO:0046907	intracellular transport	3.75e-13	1.67e-10	1.46 (17643,1395,2876,333)	0
IDI1		GO:0051649	establishment of localization in cell	4.86e-13	2.04e-10	1.41 (17643,1519,3243,393)	0
STK4		GO:0043436	oxoacid metabolic process	5.9e-13	2.41e-10	1.62 (17643,908,2911,243)	0
HPS1		GO:0009126	purine nucleoside monophosphate metabolic process	5.96e-13	2.36e-10	2.19 (17643,143,4281,76)	0
ATG3		GO:0009123	nucleoside monophosphate metabolic process	6.31e-13	2.44e-10	1.83 (17643,167,6020,104)	0
PYCR2		GO:1902582	single-organism intracellular transport	6.35e-13	2.39e-10	1.49 (17643,1125,3177,301)	0
CLN8		GO:0009161	ribonucleoside monophosphate metabolic process	6.38e-13	2.34e-10	1.82 (17643,155,6323,101)	0
SUCLG1		GO:1990542	mitochondrial transmembrane transport	6.45e-13	2.3e-10	4.01 (17643,55,2639,33)	0
PMP2		GO:0006082	organic acid metabolic process	8.23e-13	2.87e-10	1.36 (17643,925,6107,435)	0
TRIM41		GO:0046128	purine ribonucleoside metabolic process	1.12e-12	3.82e-10	1.95 (17643,216,4281,102)	0
CYP4F29P		GO:0019362	pyridine nucleotide metabolic process	1.25e-12	4.06e-10	5.84 (17643,91,896,27)	0
TMEM14B		GO:0046496	nicotinamide nucleotide metabolic process	1.25e-12	3.97e-10	5.84 (17643,91,896,27)	0
ANGEL1		GO:0006520	cellular amino acid metabolic process	2.01e-12	6.25e-10	1.57 (17643,322,6107,175)	0
PPA1		GO:0006120	mitochondrial electron transport, NADH to ubiquinone	2.4e-12	7.28e-10	6.39 (17643,41,1482,22)	0
NDRG4		GO:0072524	pyridine-containing compound metabolic process	2.88e-12	8.39e-10	5.46 (17643,101,896,28)	0
ATP5A1		GO:0042278	purine nucleoside metabolic process	3.49e-12	9.96e-10	1.92 (17643,219,4281,102)	0
PAQR6		GO:0010257	NADH dehydrogenase complex assembly	4.11e-12	1.15e-09	5.59 (17643,56,1408,25)	0
GSTK1		GO:0097031	mitochondrial respiratory chain complex I biogenesis	4.11e-12	1.13e-09	5.59 (17643,56,1408,25)	0
SYMPK		GO:0032981	mitochondrial respiratory chain complex I assembly	4.11e-12	1.11e-09	5.59 (17643,56,1408,25)	0
C8orf33		GO:1901657	glycosyl compound metabolic process	4.22e-12	1.11e-09	1.59 (17643,289,6129,160)	0
DHRS7		GO:0009116	nucleoside metabolic process	4.29e-12	1.12e-09	1.62 (17643,267,6129,150)	0
FAM162A		GO:0007005	mitochondrion organization	4.51e-12	1.15e-09	1.73 (17643,412,3654,148)	0
SIRT2		GO:0046034	ATP metabolic process	5.18e-12	1.3e-09	2.21 (17643,106,5056,67)	0
PEPD		GO:0006733	oxidoreduction coenzyme metabolic process	6.39e-12	1.57e-09	5.30 (17643,104,896,28)	0
ALG5		GO:0090407	organophosphate biosynthetic process	9.28e-12	2.25e-09	1.46 (17643,431,6404,228)	0
NIPAL3		GO:0044283	small molecule biosynthetic process	3.92e-11	9.34e-09	1.80 (17643,429,2895,127)	0
XPO6		GO:0009056	catabolic process	4.93e-11	1.15e-08	1.24 (17643,1607,5647,640)	0
SPAG9		GO:0043623	cellular protein complex assembly	1.2e-10	2.75e-08	1.51 (17643,321,6342,174)	0
FEZ1		GO:1901293	nucleoside phosphate biosynthetic process	1.23e-10	2.8e-08	1.70 (17643,184,6020,107)	0
HIGD1A		GO:0046364	monosaccharide biosynthetic process	1.72e-10	3.78e-08	4.22 (17643,54,2091,27)	0
DPH3		GO:0009127	purine nucleoside monophosphate biosynthetic process	1.74e-10	3.76e-08	2.28 (17643,59,6020,46)	0
FUNDC2		GO:0009168	purine ribonucleoside monophosphate biosynthetic process	1.74e-10	3.7e-08	2.28 (17643,59,6020,46)	0
SDHC		GO:0019693	ribose phosphate metabolic process	1.93e-10	4.06e-08	1.66 (17643,276,5056,131)	0
RAB9BP1		GO:0009156	ribonucleoside monophosphate biosynthetic process	2.5e-10	5.18e-08	2.16 (17643,72,6020,53)	0
C20orf30		GO:0009165	nucleotide biosynthetic process	2.56e-10	5.22e-08	1.70 (17643,181,6020,105)	0
C1orf43		GO:0009119	ribonucleoside metabolic process	3.04e-10	6.12e-08	1.78 (17643,245,4281,106)	0
GCSH		GO:0009124	nucleoside monophosphate biosynthetic process	3.94e-10	7.81e-08	2.09 (17643,80,6020,57)	0
ATG4B		GO:0009894	regulation of catabolic process	4.18e-10	8.18e-08	1.47 (17643,719,3925,235)	0
GTF2A2		GO:0009150	purine ribonucleotide metabolic process	7.44e-10	1.44e-07	1.67 (17643,246,5056,118)	0
SRP68		GO:0006732	coenzyme metabolic process	8.04e-10	1.53e-07	1.67 (17643,255,4978,120)	0
NUDCD2		GO:0006163	purine nucleotide metabolic process	9.47e-10	1.78e-07	1.64 (17643,268,5056,126)	0
REPIN1		GO:0006793	phosphorus metabolic process	9.8e-10	1.82e-07	1.19 (17643,1894,6249,800)	0
NDUFV2		GO:0044248	cellular catabolic process	1.12e-09	2.05e-07	1.27 (17643,1157,5647,471)	0
MFF		GO:0009259	ribonucleotide metabolic process	1.21e-09	2.2e-07	1.64 (17643,261,5056,123)	0
ABHD6		GO:0043603	cellular amide metabolic process	1.25e-09	2.23e-07	1.46 (17643,518,4888,210)	0
HDHD2		GO:0006796	phosphate-containing compound metabolic process	1.39e-09	2.44e-07	1.19 (17643,1837,6249,777)	0
RCCD1		GO:0071822	protein complex subunit organization	1.68e-09	2.93e-07	1.30 (17643,1472,4033,438)	0
RP4-604K5.1		GO:1901575	organic substance catabolic process	1.81e-09	3.11e-07	1.25 (17643,1361,5647,543)	0
ZFP91		GO:0006122	mitochondrial electron transport, ubiquinol to cytochrome c	2.26e-09	3.85e-07	12.78 (17643,14,986,10)	0
AIFM1		GO:0071702	organic substance transport	2.67e-09	4.48e-07	1.18 (17643,1951,6278,822)	0
CTSD		GO:0009163	nucleoside biosynthetic process	2.89e-09	4.79e-07	1.85 (17643,115,6129,74)	0
OAZ2		GO:0006457	protein folding	3.47e-09	5.69e-07	1.85 (17643,209,3914,86)	0
TIMMDC1		GO:0045184	establishment of protein localization	3.68e-09	5.97e-07	1.22 (17643,1361,6278,592)	0
CHD1L		GO:0072522	purine-containing compound biosynthetic process	4.35e-09	6.98e-07	1.85 (17643,135,5229,74)	0
LOC100130746		GO:1901135	carbohydrate derivative metabolic process	5.82e-09	9.24e-07	1.39 (17643,775,4412,269)	0
BRP44L		GO:0031329	regulation of cellular catabolic process	5.83e-09	9.15e-07	1.48 (17643,615,3925,202)	0
SAP30		GO:0015985	energy coupled proton transport, down electrochemical gradient	8.09e-09	1.26e-06	3.19 (17643,23,5056,21)	0
SNPH		GO:0015986	ATP synthesis coupled proton transport	8.09e-09	1.24e-06	3.19 (17643,23,5056,21)	0
NOL3		GO:0006754	ATP biosynthetic process	8.4e-09	1.28e-06	2.79 (17643,35,5056,28)	0
SLMO2		GO:1901659	glycosyl compound biosynthetic process	9.17e-09	1.38e-06	1.82 (17643,117,6129,74)	0
RAP1A		GO:0010498	proteasomal protein catabolic process	1.05e-08	1.56e-06	1.65 (17643,264,4563,113)	0
IMMT		GO:0006414	translational elongation	1.11e-08	1.63e-06	1.81 (17643,109,6449,72)	0
SLC2A11		GO:0043161	proteasome-mediated ubiquitin-dependent protein catabolic process	1.23e-08	1.79e-06	1.66 (17643,256,4563,110)	0
CFL2		GO:0016051	carbohydrate biosynthetic process	1.25e-08	1.81e-06	3.87 (17643,117,1090,28)	0
PLEKHB1		GO:0022411	cellular component disassembly	1.26e-08	1.8e-06	1.62 (17643,485,3067,137)	0
NDUFA6		GO:0033036	macromolecule localization	1.42e-08	1.99e-06	1.20 (17643,1615,6278,687)	0
ABHD2		GO:0009201	ribonucleoside triphosphate biosynthetic process	1.5e-08	2.08e-06	2.46 (17643,51,5056,36)	0
COX4I1		GO:0009206	purine ribonucleoside triphosphate biosynthetic process	1.5e-08	2.06e-06	2.56 (17643,45,5056,33)	0
LOC729164		GO:0051603	proteolysis involved in cellular protein catabolic process	1.54e-08	2.1e-06	1.46 (17643,423,5128,180)	0
SLC25A20		GO:0072521	purine-containing compound metabolic process	1.83e-08	2.46e-06	1.54 (17643,314,5056,139)	0
KIAA0196		GO:0034622	cellular macromolecular complex assembly	2.18e-08	2.92e-06	1.30 (17643,674,6342,316)	0
CCT6B		GO:0042451	purine nucleoside biosynthetic process	2.2e-08	2.91e-06	2.11 (17643,86,5056,52)	0
CCDC25		GO:0046129	purine ribonucleoside biosynthetic process	2.2e-08	2.88e-06	2.11 (17643,86,5056,52)	0
WIPI1		GO:0051188	cofactor biosynthetic process	2.29e-08	2.98e-06	1.73 (17643,161,5317,84)	0
PCGF3		GO:0015031	protein transport	2.29e-08	2.95e-06	1.22 (17643,1254,6278,545)	0
ATP5G3		GO:0065002	intracellular protein transmembrane transport	2.38e-08	3.04e-06	3.80 (17643,42,2542,23)	0
PIGY		GO:0009142	nucleoside triphosphate biosynthetic process	2.5e-08	3.16e-06	2.31 (17643,62,5056,41)	0
AK2		GO:0051444	negative regulation of ubiquitin-protein transferase activity	2.95e-08	3.7e-06	2.46 (17643,76,3873,41)	0
PDXK		GO:0042455	ribonucleoside biosynthetic process	3.34e-08	4.15e-06	1.84 (17643,105,6129,67)	0
TM2D1		GO:0009145	purine nucleoside triphosphate biosynthetic process	3.78e-08	4.61e-06	2.50 (17643,46,5056,33)	0
PFKL		GO:0044712	single-organism catabolic process	4.06e-08	4.87e-06	1.46 (17643,887,2852,209)	0
TALDO1		GO:0051641	cellular localization	4.1e-08	4.88e-06	1.31 (17643,955,4746,337)	0
UGP2		GO:0008104	protein localization	4.35e-08	5.14e-06	1.19 (17643,1601,6278,678)	0
QDPR		GO:0046390	ribose phosphate biosynthetic process	4.41e-08	5.17e-06	1.81 (17643,133,5120,70)	0
C20orf43		GO:0043632	modification-dependent macromolecule catabolic process	4.94e-08	5.74e-06	1.47 (17643,386,5128,165)	0
PSMC2		GO:0019941	modification-dependent protein catabolic process	5.03e-08	5.79e-06	1.47 (17643,378,5128,162)	0
DNAJC18		GO:0072655	establishment of protein localization to mitochondrion	5.65e-08	6.46e-06	3.31 (17643,57,2524,27)	0
RAPGEF5		GO:0070126	mitochondrial translational termination	5.9e-08	6.69e-06	2.22 (17643,86,4337,47)	0
PBX3		GO:0031145	anaphase-promoting complex-dependent catabolic process	5.94e-08	6.68e-06	2.33 (17643,73,4363,42)	0
LOC100128100		GO:0042776	mitochondrial ATP synthesis coupled proton transport	6.26e-08	6.98e-06	4.95 (17643,17,2938,14)	0
C22orf9		GO:0009260	ribonucleotide biosynthetic process	6.41e-08	7.1e-06	1.82 (17643,129,5120,68)	0
JKAMP		GO:0065003	macromolecular complex assembly	7.11e-08	7.82e-06	1.29 (17643,1332,4033,392)	0
FTH1P20		GO:0030163	protein catabolic process	8.17e-08	8.91e-06	1.55 (17643,327,4563,131)	0
TATDN3		GO:0051352	negative regulation of ligase activity	8.19e-08	8.86e-06	2.39 (17643,78,3873,41)	0
PFKM		GO:0015988	energy coupled proton transmembrane transport, against electrochemical gradient	8.87e-08	9.52e-06	5.31 (17643,32,1662,16)	0
MAP4		GO:0015991	ATP hydrolysis coupled proton transport	8.87e-08	9.45e-06	5.31 (17643,32,1662,16)	0
NDUFA12		GO:0090662	ATP hydrolysis coupled transmembrane transport	9.38e-08	9.92e-06	5.01 (17643,36,1662,17)	0
ADIPOR2		GO:0006099	tricarboxylic acid cycle	9.54e-08	1e-05	14.50 (17643,28,391,9)	0
ATP1B3		GO:0006511	ubiquitin-dependent protein catabolic process	9.73e-08	1.01e-05	1.47 (17643,370,5128,158)	0
LOC342541		GO:0009152	purine ribonucleotide biosynthetic process	9.83e-08	1.02e-05	1.90 (17643,116,5120,64)	0
RBM43		GO:0019319	hexose biosynthetic process	1.05e-07	1.08e-05	3.17 (17643,47,3083,26)	0
KIAA0090		GO:0071806	protein transmembrane transport	1.16e-07	1.18e-05	3.47 (17643,48,2542,24)	0
TP73-AS1		GO:1903321	negative regulation of protein modification by small protein conjugation or removal	1.46e-07	1.48e-05	2.26 (17643,131,2747,46)	0
SLC25A5		GO:0006508	proteolysis	1.47e-07	1.48e-05	1.27 (17643,1058,5067,386)	0
HSPE1		GO:0005996	monosaccharide metabolic process	1.48e-07	1.48e-05	2.87 (17643,192,1090,34)	0
TMX2		GO:0006518	peptide metabolic process	1.52e-07	1.51e-05	1.48 (17643,365,4888,150)	0
LYRM7		GO:0038061	NIK/NF-kappaB signaling	1.56e-07	1.54e-05	3.00 (17643,62,2747,29)	0
TPP1		GO:0051436	negative regulation of ubiquitin-protein ligase activity involved in mitotic cell cycle	1.67e-07	1.63e-05	2.89 (17643,69,2747,31)	0
LOC442293		GO:0000209	protein polyubiquitination	1.69e-07	1.65e-05	1.61 (17643,233,4840,103)	0
DPYSL2		GO:0051439	regulation of ubiquitin-protein ligase activity involved in mitotic cell cycle	1.71e-07	1.65e-05	2.40 (17643,74,3873,39)	0
RNF114		GO:0070585	protein localization to mitochondrion	1.93e-07	1.85e-05	3.14 (17643,50,2925,26)	0
ALG1		GO:0015672	monovalent inorganic cation transport	1.94e-07	1.85e-05	1.74 (17643,429,2293,97)	0
PTP4A2		GO:0006418	tRNA aminoacylation for protein translation	2.01e-07	1.9e-05	2.20 (17643,46,6091,35)	0
SLC24A1		GO:0006461	protein complex assembly	2.12e-07	2e-05	1.31 (17643,1082,4033,324)	0
CD59		GO:0006643	membrane lipid metabolic process	2.46e-07	2.29e-05	1.89 (17643,173,3500,65)	0
SAP18		GO:0006090	pyruvate metabolic process	2.55e-07	2.37e-05	4.35 (17643,65,1247,20)	0
PLEKHB2		GO:0006415	translational termination	2.99e-07	2.75e-05	2.12 (17643,92,4337,48)	0
HMBOX1		GO:0051437	positive regulation of ubiquitin-protein ligase activity involved in regulation of mitotic cell cycle transition	3.11e-07	2.85e-05	2.23 (17643,76,4371,42)	0
UBXN8		GO:0051351	positive regulation of ligase activity	3.23e-07	2.94e-05	2.04 (17643,105,4371,53)	0
TRUB2		GO:0043604	amide biosynthetic process	3.29e-07	2.97e-05	1.43 (17643,314,6057,154)	0
DAD1		GO:0044743	intracellular protein transmembrane import	3.54e-07	3.18e-05	3.88 (17643,34,2542,19)	0
NUDT8		GO:0006101	citrate metabolic process	3.59e-07	3.2e-05	12.69 (17643,32,391,9)	0
DLD		GO:2000060	positive regulation of protein ubiquitination involved in ubiquitin-dependent protein catabolic process	3.65e-07	3.24e-05	2.12 (17643,89,4388,47)	0
UBE2D3		GO:0006164	purine nucleotide biosynthetic process	4.02e-07	3.54e-05	1.83 (17643,122,5229,66)	0
STK39		GO:0032984	macromolecular complex disassembly	4.9e-07	4.29e-05	3.03 (17643,179,943,29)	0
FKBP4		GO:0043043	peptide biosynthetic process	5.17e-07	4.5e-05	1.48 (17643,244,6057,124)	0
DDB1		GO:0006094	gluconeogenesis	5.58e-07	4.83e-05	3.12 (17643,44,3083,24)	0
MRPS36		GO:0006521	regulation of cellular amino acid metabolic process	5.78e-07	4.98e-05	2.87 (17643,65,2747,29)	0
DHFRP1		GO:0043038	amino acid activation	6.12e-07	5.23e-05	2.13 (17643,49,6091,36)	0
TMBIM1		GO:0043039	tRNA aminoacylation	6.12e-07	5.2e-05	2.13 (17643,49,6091,36)	0
TRIM44		GO:0006626	protein targeting to mitochondrion	6.2e-07	5.24e-05	3.79 (17643,35,2524,19)	0
USO1		GO:0043241	protein complex disassembly	7.06e-07	5.9e-05	3.05 (17643,172,943,28)	0
PMPCB		GO:0055085	transmembrane transport	7.8e-07	6.47e-05	1.36 (17643,1080,3086,256)	0
WNK1		GO:1902580	single-organism cellular localization	7.96e-07	6.57e-05	1.31 (17643,683,5235,266)	0
TMEM59		GO:0019884	antigen processing and presentation of exogenous antigen	8.94e-07	7.34e-05	1.54 (17643,165,6462,93)	0
PNPLA5		GO:0008610	lipid biosynthetic process	9.19e-07	7.5e-05	1.38 (17643,514,4841,195)	0
C4ORF52		GO:0070125	mitochondrial translational elongation	9.4e-07	7.63e-05	2.13 (17643,84,4337,44)	0
STX16		GO:1901605	alpha-amino acid metabolic process	9.44e-07	7.61e-05	1.48 (17643,222,6222,116)	0
RAD50		GO:0098662	inorganic cation transmembrane transport	9.64e-07	7.74e-05	1.53 (17643,491,3178,135)	0
EPRS		GO:0072350	tricarboxylic acid metabolic process	1.13e-06	9.04e-05	11.28 (17643,36,391,9)	0
C12orf62		GO:0006412	translation	1.13e-06	9e-05	1.49 (17643,221,6057,113)	0
ZCCHC24		GO:0016241	regulation of macroautophagy	1.14e-06	8.97e-05	1.83 (17643,147,3990,61)	0
ECHS1		GO:0006665	sphingolipid metabolic process	1.2e-06	9.42e-05	1.95 (17643,137,3500,53)	0
WBP2		GO:0043624	cellular protein complex disassembly	1.53e-06	0.000119	2.39 (17643,121,2442,40)	0
GCLC		GO:0002478	antigen processing and presentation of exogenous peptide antigen	1.69e-06	0.000131	1.54 (17643,158,6462,89)	0
SPHAR		GO:2000058	regulation of protein ubiquitination involved in ubiquitin-dependent protein catabolic process	1.74e-06	0.000133	2.01 (17643,98,4388,49)	0
PIR		GO:0045862	positive regulation of proteolysis	1.91e-06	0.000146	3.37 (17643,354,355,24)	0
DCTN1		GO:0032787	monocarboxylic acid metabolic process	2.03e-06	0.000154	1.40 (17643,486,4604,177)	0
C20orf3		GO:0080135	regulation of cellular response to stress	2.26e-06	0.000171	1.37 (17643,675,3947,207)	0
SNRPG		GO:0006396	RNA processing	2.35e-06	0.000177	1.26 (17643,770,5943,326)	0
C7orf61		GO:0031397	negative regulation of protein ubiquitination	2.47e-06	0.000185	2.25 (17643,123,2747,43)	0
RAPGEF3		GO:0048002	antigen processing and presentation of peptide antigen	2.6e-06	0.000193	1.51 (17643,168,6462,93)	0
NF2		GO:0031398	positive regulation of protein ubiquitination	2.6e-06	0.000193	1.68 (17643,177,4388,74)	0
PTCD3		GO:0044282	small molecule catabolic process	2.78e-06	0.000204	1.67 (17643,324,2870,88)	0
SLC25A5P1		GO:0034660	ncRNA metabolic process	2.93e-06	0.000215	1.31 (17643,508,6115,230)	0
CBR1		GO:0051340	regulation of ligase activity	3.1e-06	0.000224	1.87 (17643,125,4371,58)	0
ANP32BP1		GO:0051438	regulation of ubiquitin-protein transferase activity	3.24e-06	0.000234	1.96 (17643,123,3873,53)	0
GSPT1		GO:0051443	positive regulation of ubiquitin-protein transferase activity	3.38e-06	0.000242	1.98 (17643,100,4371,49)	0
UQCRC2		GO:0016226	iron-sulfur cluster assembly	3.51e-06	0.00025	5.75 (17643,18,1875,11)	0
LOC131055		GO:0031163	metallo-sulfur cluster assembly	3.51e-06	0.000249	5.75 (17643,18,1875,11)	0
TMX4		GO:0006886	intracellular protein transport	3.55e-06	0.000251	1.29 (17643,728,5037,269)	0
PSMD2		GO:0033238	regulation of cellular amine metabolic process	3.83e-06	0.000269	2.08 (17643,87,4186,43)	0
CCT6A		GO:0032104	regulation of response to extracellular stimulus	4.12e-06	0.000288	1.50 (17643,171,6481,94)	0
ROM1		GO:0032107	regulation of response to nutrient levels	4.12e-06	0.000287	1.50 (17643,171,6481,94)	0
GBF1		GO:0043648	dicarboxylic acid metabolic process	4.98e-06	0.000345	6.79 (17643,99,315,12)	0
AC012100.1		GO:0019318	hexose metabolic process	5.3e-06	0.000366	2.80 (17643,156,1090,27)	0
BACE1		GO:0006123	mitochondrial electron transport, cytochrome c to oxygen	5.59e-06	0.000384	4.41 (17643,16,2999,12)	0
DLSTP		GO:0090263	positive regulation of canonical Wnt signaling pathway	5.95e-06	0.000406	2.22 (17643,115,2836,41)	0
HDAC11		GO:0043488	regulation of mRNA stability	6.28e-06	0.000427	1.84 (17643,130,3916,53)	0
BOLA3		GO:0017004	cytochrome complex assembly	6.38e-06	0.000432	2.44 (17643,25,6068,21)	0
PIGT		GO:0009896	positive regulation of catabolic process	6.5e-06	0.000438	1.48 (17643,387,3925,127)	0
MAN2A2		GO:0070727	cellular macromolecule localization	6.52e-06	0.000437	1.29 (17643,711,5037,262)	0
KIF1A		GO:0019322	pentose biosynthetic process	6.64e-06	0.000443	25.53 (17643,4,691,4)	0
TCFL5		GO:1903008	organelle disassembly	6.73e-06	0.000447	2.87 (17643,178,898,26)	0
RRM1		GO:0008366	axon ensheathment	7.11e-06	0.00047	2.72 (17643,67,2613,27)	0
SLC31A1		GO:0007272	ensheathment of neurons	7.11e-06	0.000468	2.72 (17643,67,2613,27)	0
ATP5G2		GO:1901137	carbohydrate derivative biosynthetic process	7.31e-06	0.000479	1.45 (17643,388,4167,133)	0
FAM171A1		GO:0006575	cellular modified amino acid metabolic process	7.61e-06	0.000496	1.58 (17643,206,4603,85)	0
DET1		GO:0006399	tRNA metabolic process	7.81e-06	0.000507	1.51 (17643,170,6108,89)	0
C16orf63		GO:1903322	positive regulation of protein modification by small protein conjugation or removal	7.89e-06	0.00051	1.63 (17643,190,4388,77)	0
ATP6V0E2		GO:0044255	cellular lipid metabolic process	8.23e-06	0.000529	1.30 (17643,878,3974,258)	0
S100B		GO:0006605	protein targeting	8.46e-06	0.000542	1.49 (17643,259,4888,107)	0
CLPTM1		GO:0061732	mitochondrial acetyl-CoA biosynthetic process from pyruvate	8.69e-06	0.000554	16.41 (17643,6,896,5)	0
C1orf77		GO:0034613	cellular protein localization	8.72e-06	0.000554	1.29 (17643,704,5037,259)	0
ARF4		GO:0042552	myelination	9.39e-06	0.000594	2.74 (17643,64,2613,26)	0
ACAD9		GO:0007034	vacuolar transport	9.57e-06	0.000602	2.55 (17643,235,913,31)	0
ATP5O		GO:0034976	response to endoplasmic reticulum stress	9.66e-06	0.000605	1.70 (17643,188,3748,68)	0
MRPL24		GO:0006629	lipid metabolic process	1.02e-05	0.000636	1.30 (17643,1118,3301,272)	0
ZNF664		GO:0044265	cellular macromolecule catabolic process	1.05e-05	0.000652	1.28 (17643,635,5639,259)	0
LAPTM4B		GO:0019674	NAD metabolic process	1.1e-05	0.000677	4.19 (17643,54,1247,16)	0
ZFYVE20		GO:0031331	positive regulation of cellular catabolic process	1.13e-05	0.000698	1.50 (17643,329,3925,110)	0
YIPF6		GO:0043933	macromolecular complex subunit organization	1.21e-05	0.000741	1.34 (17643,2149,1474,240)	0
C22orf28		GO:0010608	posttranscriptional regulation of gene expression	1.25e-05	0.000764	1.47 (17643,419,3574,125)	0
MRPL51		GO:1903052	positive regulation of proteolysis involved in cellular protein catabolic process	1.26e-05	0.000766	1.89 (17643,173,2747,51)	0
CYB5A		GO:0031647	regulation of protein stability	1.38e-05	0.000833	2.27 (17643,216,1334,37)	0
AP003117.1		GO:0006081	cellular aldehyde metabolic process	1.51e-05	0.000912	3.82 (17643,82,1013,18)	0
USP5		GO:0043487	regulation of RNA stability	1.53e-05	0.000919	2.01 (17643,134,2747,42)	0
NDUFB6		GO:0031110	regulation of microtubule polymerization or depolymerization	1.53e-05	0.000916	1.73 (17643,155,3937,60)	0
SDHA		GO:0016197	endosomal transport	1.66e-05	0.000988	2.63 (17643,213,881,28)	0
MTMR10		GO:0044710	single-organism metabolic process	4.75e-21	1.36e-17	1.34 (17643,4120,2667,834)	1
QARS		GO:0044763	single-organism cellular process	4.97e-14	3.23e-11	1.10 (17643,9320,3956,2309)	1
ASRGL1		GO:0044237	cellular metabolic process	1.68e-13	9.23e-11	1.10 (17643,8011,4994,2500)	1
PHF5A		GO:0008152	metabolic process	2.06e-13	1.09e-10	1.09 (17643,9403,5068,2953)	1
C16orf88		GO:0009987	cellular process	3.44e-13	1.64e-10	1.07 (17643,12612,4076,3123)	1
DFFA		GO:0051179	localization	3.88e-13	1.68e-10	1.22 (17643,4005,3422,948)	1
FBXO7		GO:0006810	transport	1.16e-12	3.85e-10	1.23 (17643,3557,3422,851)	1
VDAC2		GO:0051234	establishment of localization	2.69e-12	8.01e-10	1.22 (17643,3683,3422,875)	1
TMEM136		GO:0044699	single-organism process	1.33e-10	2.96e-08	1.08 (17643,10830,3940,2602)	1
ALG14		GO:0071704	organic substance metabolic process	1.31e-08	1.85e-06	1.08 (17643,8448,5133,2644)	1
LOC646050		GO:1902578	single-organism localization	3.77e-08	4.64e-06	1.21 (17643,2991,3414,698)	1
TRPC4AP		GO:0044765	single-organism transport	3.87e-08	4.69e-06	1.21 (17643,2820,3414,662)	1
RPS6KC1		GO:0071840	cellular component organization or biogenesis	6.78e-07	5.7e-05	1.14 (17643,4713,3290,1005)	1
PEX14		GO:0044238	primary metabolic process	1.46e-06	0.000114	1.07 (17643,8088,5133,2514)	1
KBTBD11		GO:0016043	cellular component organization	3.05e-06	0.000222	1.14 (17643,4679,3290,992)	1
PLK1S1
PDZD7
WDR41
C2orf76
ACAA2
TAF7
MRPL22
FAHD2A
TRADD
ENDOD1
DCUN1D4
ISCU
FNTA
CTDSP1
PHF6
KPNA6
FGF7
MYO9B
AGTPBP1
ACYP2
TUBG2
SLC39A13
NDUFA7
IST1
C15orf24
TMEM33
PSMB9
PGD
HNRNPUL2
NSF
SEC13
MXRA7
TMEM55A
ACHE
MPDU1
SEC63
AIMP1
NDUFB3
IDH3G
PLOD1
TYW1
CYBASC3
FBXW11
PHB
SDHB
PIGO
PDHB
LOC728532
RNMT
PRDX4
RTCD1
SYNCRIP
RNF13
MRPS18C
PAR-SN
PSMD14
HOOK3
AATF
SCN4B
CISD1
ATP1A3
KIAA0355
PSMD6
LOC100127899
TPCN1
TMEM9B
CHCHD4
MMACHC
KIAA0100
GAPVD1
ATP5G1P5
AMPD3
LOC439949
SLC25A3
EEF2
NFE2L1
RETSAT
AC079953.2
NFE2L2
LOC728327
PDAP1
UBE2H
PCBP4
AIDA
TMEM129
GLRX3
DSE
IDH3B
DNAJA3
SPARCL1
TAX1BP3
ATR
ARRDC2
OAT
ACAA1
SCCPDH
SYNJ2
SPG21
MAGEL2
RBPSUH
STAR
GOLGA2
MSI2
GRID1
FAM135B
AC073043.2
CBX7
ACY1
MGST3
AIF1L
ELMO2
SNX21
PQLC1
UCRC
KLHL21
MMS19
CASKIN2
CDC123
GATAD2A
ITGB1BP1
TH1L
ATP5B
PSMD3
TAX1BP1
DNAJC7
MTX3
ACBD7
HDDC2
AC130454.1
RINT1
SLC4A2
COPZ2
HMOX1
C21orf57
SNRNP25
EIF4H
C7orf55
C7orf44
MORF4L1
GLT25D2
BCAP31
ZW10
C10orf104
HES6
LDHB
TP53TG1
CLN5
SV2C
UQCRC1
POU2AF1
RER1
C11orf67
LSG1
TMEM147
RNH1
DNM2
UBE2G2
C21orf88
SLC9A3R1
CUL4A
PARVA
LOC645944
RSL1D1
MCCC1
SLTM
HIATL1
NOX4
HBXIP
AKR1B1
KCNN4
VPS4B
TKT
VAMP4
GLB1
TMCC2
ALKBH5
RRS1
FAM96A
NME2
EI24
SDHD
LOC100132346
FN3KRP
AATK
LONP2
DDX21
ANKRD20A9P
RNF125
SNX27
SYAP1
SNN
TULP4
SYT11
TRAF1
LIPA
SIDT2
REPS2
SAP30L
TMEM99
E2F4
DNAJC19
TBL3
METAP2
QPRT
ETFB
HADHA
TRAF4
PPIA
FNBP1
TRMT2B
KCTD9
KCNA3
PARL
BCAT1
NDUFB4
TP53INP2
MTO1
PCBP1
RFFL
PTPN1
GAL3ST1
SNX22
C5ORF62
RNF5
KIF6
LOC642513
CMTM5
LOC100132351
PGM1
VAMP3
SNX24
UQCRBP1
C19orf36
IFNAR2
GORASP2
LOC729222
RASSF2
COPS5
WDR61
GABARAPL2
C1orf144
ATP6V1E1
ZNF160
C15orf52
CALM1
LSS
MRPS22
CTTN
NARS
MOBP
TTLL12
GOT2
MAGT1
FAM84B
TMEM203
RNF214
FBXW2
CCDC56
PTGER4P2
PIGF
SFTPC
PTPLAD1
C19orf42
MRPL13
LSM2
RNF141
MRPL12
MIA3
ARHGAP1
C5orf35
ATP6AP2
KIF1C
SERPINB6
EEF2K
GYG1
KIAA0101
ATP10B
POLR3H
GAA
HIF3A
CLIP4
MRPL15
DIO3OS
MOBKL3
ITGAV
RP11-267N12.3
TNFSF13
ZNF330
C1orf151
FIS1
NRIP3
NDUFB9
PSMA5
VARS
CHKA
TBC1D12
MTMR2
MTIF2
C8orf59
NFKBIB
CBR4
AQP11
FAM73A
IKBKE
YEATS2
SDHAP1
GALT
NUP155
MRRF
TSPO
CIDEA
CDADC1
GLO1
ZSWIM7
AFMID
NFS1
LOC100288879
LOC729313
UQCR11
DVL3
RNF130
NME1
BCL7B
KIF13B
SCN2B
ELAC2
TMCO3
OR5B17
CDC2L1
MRPL48
PLCE1
PSMB5
C16orf7
FTHL16
CA1
SLC39A11
DHRS4
SORT1
PDHX
LRP5L
AGPAT4-IT1
MOXD1
HBEGF
MFN2
MAP2K4
ITGB1
PPARGC1A
NAT5
DERA
ST13P4
FBXL19-AS1
MAP7D1
GNA14
MSH6
DNAH10
TAF9
SLC39A7
TNAP
LOC100133150
C19orf63
CTSK
LANCL1
FBXO33
C17orf75
ZNF826P
AHSA1
SFT2D1
CKLF
NDUFB2
NAPG
C19orf41
EDARADD
SASH1
AP3S2
USMG5
SDF2
APPL1
MALSU1
PSMA2
CSNK1A1P1
SNX6
LOC730144
PPP2CB
MDH2
SLC35D2
ASPRV1
CYB561D2
ZNF728
SERINC1
RIMKLA
PSPH
DCTN6
PNKD
SF3A1
PAAF1
ZFPL1
COX6A1
FER1L4
DENND5A
NAE1
AMPH
LPCAT2
TANC1
PSEN2
CATSPER3
TRAPPC4
URB2
DDX24
ATP5EP2
ZC4H2
ATXN7L3
ACAN
CEP97
ATOH8
NOMO1
NFATC3
C9orf5
RP1-21O18.1
SYNGR2
TRIM35
ARHGEF4
DOLPP1
C5orf44
C2orf24
LCNL1
FAM18B2
KCNAB2
LRP10
UBE2L3
C9orf119
CHD7
EMILIN2
FEZ2
PARP3
KIF13A
PEX19
HAUS6
GON4L
ATPGD1
SCAMP3
IFIT2
NUDT9
LOC729317
C21orf49
C9orf123
C14orf153
ZNF503
MKRN1
FTSJD2
LOC100131482
ARL2
FAM173B
TTC39A
PIP5K2A
ANP32B
OPA3
TMEM206
TRAK2
PLA2G6
TBL1XR1
LOC389705
ERP29
LOC441722
C13orf15
NME2P1
ZBTB4
AHCY
GFM2
SNAPIN
TMEM126A
GLIPR1L2
EFHD1
ATP6AP1
COL9A3
FAM86A
ORMDL2
CHMP2B
GLRX2
KAT2B
MRPL43
LOC100132832
PSAP
GIPC1
MGC21881
PCSK7
LOC645937
NDUFS2
BPGM
COX18
SGK3
UBC
CCNDBP1
AEN
CLPTM1L
UBE2D2
RPS6KA2
AC094086.1
PC
SNX9
NDUFA8
TBC1D5
ZNF775
PIGK
URB1
CLDN15
RHOBTB2
PSMC3
SEL1L
NOM1
SLC7A5P2
NEFL
G6PD
CYTSA
PHLDB1
CRYL1
PAQR8
DICER1-AS
TUBA1C
CHURC1
REXO2
HTRA1
FAM108B1
AP1B1
PCTK3
CARHSP1
MRPS16
DENND4B
LOC730234
SH3PXD2A
TUBB2B
MLH1
ATIC
RHBDL2
CCDC21
SLCO3A1
PEX26
ANXA4
LOC100131972
CNDP2
GANAB
APBB2
PRCP
PRPF6
SYT2
ANKRD42
GSTT1
CA2
PRDX3
CD82
TRIP6
UQCRQ
PSMD10
CENPN
LOC441204
ENPP6
FDX1
PLEKHG4
OTUD7B
FNTB
ATP5L
C14orf166
MICALL1
TRIM56
EMC3
MUTED
ATP13A1
LOC100131165
NOLC1
C18orf55
DDX47
ANXA5
LOC100294376
MESDC2
SPTLC2
KIAA1033
LINC00174
MRFAP1
PKM2
SSR1
HN1L
AGPAT3
PIGS
PGAM1
PITPNB
AFF1
LOC100292178
FKBP2
SBDSP1
GPIHBP1
TMEM149
CUEDC1
FEV
CHMP4B
BMP7
ZNF655
PUF60
BCAS1
2004-09-01
EMCN
IARS
LONP1
PRMT5
PPA2
ATP5E
CLN3
C12orf10
SOD2
BRD7P3
LOC648603
FAM115A
AP1S2
KCMF1
TYW3
LPGAT1
UBIAD1
CHST15
LOC439953
NDUFAB1
H2AFX
SLC35B2
TEX15
LOC100289137
DHCR24
DUS1L
STK24
AIFM3
LINC00294
DOHH
GPX1P1
LOC100133593
HIST1H2AC
TUFM
PDIA4
C17orf82
CHCHD3
DYNLL2
C17orf101
ADCY6
MPI
HUS1
DEXI
TSC22D4
TMEM192
PIGP
ADAD2
C2orf88
DBT
ZNF219
TMEM132C
FAM63A
C18orf32
ATG5
RAN
LSM1
VPS52
ZNF565
ATP2B3
TEX264
TMEM218
SET
CAND1
KRTAP12-2
MYLK
FBXO15
VEZF1
ASPHD1
SIPA1L3
SHPK
SLC6A6
NADSYN1
SRP9
EIF2B4
FAM169B
SESTD1
UBE2O
NDRG1
CAPRIN1
ZC3H15
NDUFC1
UNC84B
PGAM1P8
NPC1
CPPED1
AGAP3
WDR45
BAP1
FAM96B
EMD
GARS
C1orf123
C18orf1
LIMK1
SVIP
LOC644172
APOOL
PRMT3
SNX17
SDSL
DTYMK
CRK
FAM200B
SPAG8
ASAP3
SOX10
MDH1
POLR2D
UQCRH
NEURL2
TOX4
NDE1
COL4A3BP
LOC100289396
NFU1
PGAM4
LYSMD2
DSTN
MCM7
RN28S1
PCCA
FAM134A
PEX11G
CNPY1
EIF2B1
RP11-65D13.1
MRPS35
SLC9A7
DYNC1I2
SMARCC2
GLTP
LOC100287799
HTATIP2
VPS53
SYT12
DMRTC2
TBXAS1
GAPDH
UQCRFS1
SETX
SEC22B
RPTOR
SMOC1
EIF1
C14orf138
ELOVL1
AC022748.1
CFL1P1
CRCP
ARHGEF17
BRP44
TRUB1
AC010332.1
EIF2S1
LOC653375
CCT2
GATS
CCM2
TATDN1
ATP5I
CPEB1
LOC390282
MTMR15
KRTAP4-2
PPIAL4B
EGLN2
C4orf49
RAB11FIP5
CECR5-AS1
CDR2
NEFH
CREBL2
HSPA8
PRR7
FGGY
ACAT1
IGDCC4
SELENBP1
TXNDC17
ZDHHC3
RPL23AP7
C15orf51
TAF13
KRT10
C5orf4
DYNC1LI2
BLOC1S2
PA2G4
ZMYND12
ZNF121
LOC402644
WIF1
SLC47A1
ORM1
MIR143HG
RP4-758J18.2
EXOC3
ZCRB1
LAP3
COL9A2
TOMM34
MAPRE1
MYEOV2
TENC1
PDRG1
PCSK2
PTP4A1
LOC100128822
SDCCAG10
MTRF1
LHX8
TTC7A
GSTO1
PLLP
RABGGTA
UNC5B
HDLBP
NDUFS3
PCNA
GPRC5B
CHD4
GSTT2
COX7C
ANAPC13
DHRSX
LOC731602
BCAS3
TTC35
AFG3L2
SERHL2
MMP9
USP54
DTNBP1
ZNF529
ROBLD3
ARHGAP23
ZNF714
ADD1
SLC16A5
GPATCH4
SNRPEP4
KCNJ10
MAVS
KIAA0562
PPP1R3E
CMC1
DDB2
TCIRG1
ADRA2C
PPTC7
BCKDHB
HINT1
LCTL
CHST11
UQCRB
PNPLA2
NDUFA1
CDC42EP2
ARIH2
BTF3P11
SLC25A25
PLOD3
VPS35
SPHK2
LMBRD1
LRWD1
NEB
CTSA
OLIG2
DIS3L
LHFP
HOMEZ
PPP1R3F
CDC42EP1
MAGED2
PRUNE2
PAIP2
PIGM
FAM101B
ECM1
PSMA1
DLEU1
C1orf216
AKR1C3
COL7A1
COPS7A
SLC43A3
C7orf49
MED12
SAMM50
SDS
PGK1
ZNF680
CCDC6
COX11
PADI2
ITIH5
BBIP1
C10orf128
ZNF208
PTGR2
LBR
SLC25A4
AMZ2
PRIMA1
PAFAH1B1
ATG13
IGSF1
Z83840.4
PNPT1
VDAC1
C12orf49
RGL1
VPS13D
CA14
AIMP2
IFFO2
POM121L1P
C6orf106
LOC729370
NDUFB8
SLC25A12
C13orf1
LOC283701
ZNF24
MIS12
TMEM151A
FGFRL1
LOC100132581
DBNDD2
LOC728153
KCNA1
RAD54L2
TPD52L2
KTELC1
TCEB1
PKD1L1
PXK
AGFG2
LRRC14
ATP1A4
CTNS
SLC48A1
KRTAP10-3
ZNF629
CIAPIN1
SETP18
ZNF83
NANS
C2orf18
LRRC68
ACSBG1
GGT7
ATN1
CTSF
UTP3
OXNAD1
LIN52
LLGL2
FUZ
VILL
BTF3
KCNJ4
SAV1
AMN1
ICMT
FLOT1
C9orf24
AKT1
TUBGCP5
ALOX12
C9orf23
S100A13
CCDC43
PCMT1
SH3GLB2
IGF2R
CENPB
EML3
EIF2B5
C10orf2
ISCA2
TMEM140
ZNF43
PREX1
TMEM63A
ABCA2
SRPR
RAB6B
COX4NB
OBFC1
AC139099.1
TMEM80
DAZAP2
PWP2H
NR1I3
ASNA1
EIF3A
TMEM183A
SLC12A9
AC115090.1
MBOAT1
OPN4
PLXNB1
IER3
HIST2H2BF
ZNF652
POP5
KIF1B
SPOCD1
MID1IP1
NUDT1
OVOL1
ANAPC7
NAT8L
C3orf75
PNPLA6
PCBP1-AS1
C19orf69
EIF4G1
DNAJB2
UBQLN4
NUDC
TMEM214
IMP4
JMJD7-PLA2G4B
TCP1
ATP5F1
QKI
LEPROTL1
RPA3
C14orf50
MAP4K4
PSEN1
MYADML2
TXNL1
MAP3K7IP1
RXRA
SNHG1
UBR3
PRHOXNB
UBE2E1
SUPT7L
NDUFS6
PDLIM2
TMED5
EFS
CES7
AGPAT4
DOCK1
COL16A1
FBXO22
MFSD11
HTR6
CSRP2BP
SLC13A3
FADD
DDX52
ADRA1B
SLC16A1
PAQR4
COX7A2
C1orf2
C1orf122
ZC3HC1
ZNF784
CORO1B
THRAP3
LINC00302
TIMELESS
LOC100128302
KYNU
CERCAM
HSD17B12
RAP1B
WDR16
ZMIZ2
RINL
YIF1A
RPF2
L3MBTL2
ANKH
SURF4
LMO4
ZNHIT3
CLDN10
DEPDC6
B3GALT5
KIAA1143
PRMT1
CHAT
PRKRA
ZDHHC7
MARS
SBSN
AC004690.2
FGFR2
DDHD2
LAMP1
C12orf34
FOXJ3
PDXDC1
TOMM40
ZNF66P
FAM83D
LOC150622
BAG3
ATG16L2
SH3TC2
PSRC1
BAG1
ALAS1
ZNF576
SYVN1
SLC6A8
BBX
C10orf46
PRKAB2
FAHD2B
TMEM165
FLNB
CLDND1
MEGF9
RRP12
ITGB8
TSR2
LOC729739
TMEM167A
APBB3
FRG1B
WIPF1
TCEA2
LOC401847
PSMC1P4
LIPE
SPP1
PRKAG1
CYTH1
IL10RB
PSMD4
ALDOA
HEXA
GTDC1
CIAO1
INTS7
SLC35A2
RNF213
THBS4
SYNPO
EPN3
ATP6V0E1
JAM3
FBXL19
SELT
DDX1
EIF3F
LOC100132955
B4GALT4
HOXD-AS1
NT5DC1
TTC38
C4orf27
RP11-446H18.3
SUGT1
AC073343.8
DPAGT1
HOXD1
PPFIBP2
NINJ2
SEMA4D
PTGER2
SPRYD3
TF
RELT
GTF2IRD1
CHCHD7
CHCHD2
PLA2G16
SLMAP
DNM3
ST3GAL1
GOLGA7
SLC31A2
CTR9
RNF167
KIAA0427
BEND6
RASGRP3
ANKRD62
SGK2
PRPS1
MPP1
RAD17
RAB5A
ANXA6
LGR4
FAM184B
KLK6
ZDHHC9
RNF220
ADORA1
PSMC1P9
SCGB2A2
PTPRH
FLII
ZNF611
FAM125B
TAF1C
PSKH1
SPCS1
AR
COX7B
2010-09-01
WTH3DI
VCL
HPS4
FAM127B
RDH11
AC087645.1
HERPUD2
OMG
AKAP11
SP2
CNPY2
FRG2C
LOC643997
PRKAB1
AOC2
ZNF816A
LOC100131564
CCNY
SOCS6
SLC20A2
DPP8
ATP1A2
KRTAP10-10
ZNF434
PLCXD1
RAB4B
MRPL42P5
MTSS1L
NOMO2
SMAD6
RPL3
CYP20A1
C4orf41
TFDP2
FKBP9
FASN
MRGPRX1
SAMD4B
ZNF738
GJA3
NEFM
C6orf162
AC106037.2
FAM118A
PPM1A
SUPT4H1
ARL3
C16orf62
GJB1
LINC00265
NDUFB10
APBB1
WNT11
PTRF
ZNF259
MEGF8
QSOX2
CGN
CHCHD8
SERINC4
BLVRA
AARD
ALDH9A1
ZEB2
PFDN6
KRTAP5-2
PPM1H
CDKN1C
COX6C
HHATL
TDRD9
LOC100131532
EPDR1
LOC652826
CPM
KIAA0430
C11orf88
SHARPIN
FUT8
FMO5
PCBP2
RCHY1
RASGRP2
BLID
RNF157
CHST6
MAP9
AGPHD1
DNAJC22
C17orf95
LETMD1
NTMT1
TARS
RAB7B
RRM2B
LOC100131170
PPP2R4
AKT3
TUBGCP2
FA2H
VBP1
BCL2L13
TBC1D16
GPR148
DRD3
CDK6
TNFRSF21
LASS3
NDUFC2
PPIL3
RP11-178A10.1
ATP9B
NUP133
LOC100132317
C5ORF27
KCNMB2
TMEM139
APLP1
SIGMAR1
SPCS2
AC022100.1
PPP1R3B
GSTM2P1
UROD
PRSS58
MOCS1
CSRP1
FJX1
C9orf75
MYO1D
NETO1
PSMC5
ARAF
SPOCK3
C6orf211
ENTPD2
SEC62
CCNB3
EZH1
ZKSCAN1
BAT2
RUVBL2
SLC32A1
DMRTA2
LOC100133337
NES
GNG8
COX5A
KRTAP4-14
MRPS11
GNE
IAH1
RAB11A
PMP22
CALCA
CNTFR
VAMP1
CAPN3
SEC11B
PRDX2
ARMCX3
AAMP
LOC493754
ANAPC5
KBTBD3
UBAC1
SLC9A8
SDHAF2
ST3GAL4
PPIAL4G
LOC647252
PREPL
SLC15A4
C4orf3
C21orf58
WASF2
MYO3A
ERMN
MRPL46
MCHR1
WHSC1
HCCS
ANKRD2
MRPS10
AP3B1
TTC27
RIOK1
MAP6D1
LOC284441
OR5K3
LOC441601
PRIM1
PTPDC1
NDUFA4
USP31
RNF5P1
C4orf22
MCF2
SCRN3
HINT2
TDH
SPG20
PHLDA3
TNK2
GNGT2
NQO1
OR4A15
FAM122A
ANKRD20A1
NRIP2
SH2B1
ASPA
CCDC47
ACER3
NOB1
RNF121
LAMP2
CNP
VPS72
TOLLIP
TMEM9
HNRNPA2B1
PROX1
LOC729680
CLDN9
C17ORF110
CNTN2
MTUS1
ADCY3
MBNL3
LOC441666
RTKN
RGL2
MAPT-AS1
ADO
APOL4
ASF1A
ATP5G1
PEX10
BPNT1
FAM124A
LAPTM4A
SOD3
GJC2
LZIC
SDPR
CA5BP
SFTA3
TARBP2
SLC16A6
RSRC1
CTSL2
LOC124685
SLC7A8
LOC283481
LOC100289338
GDPD1
NAP1L4
FITM2
HAPLN1
IDI2
DRAP1
SBF1
VAPB
SPATA18
TMED1
RSU1
UBE2F
ARL8B
OLIG1
LRRC4
IGLON5
FXYD1
UBAC2
WBSCR22
C8orf46
CRYAB
ESAM
LDLRAP1
TMEM98
FH
HSBP1
SOX5
KEAP1
LDLRAD3
TIMM44
HSH2D
HSD11B1
PTGR1
RHAG
GOT1
POLR2F
ALDH1B1
DND1P2
RABL4
C10orf54
SNX20
DMRT2
PRDX5
KRTAP4-12
MED28
MED11
ARID5B
GABARAPL3
KLF15
RCBTB2
ZNF493
SLC7A6
ITPKB
C1orf128
KCNK1
LOC653562
ATP6V1H
FRMD8
SLC5A11
HLA-DRB3
ITPR1
C12orf32
FAM168B
GM2A
SNX1
ATP1A1
MMEL1
DNASE1L1
MAN2A1
PKD2
PTER
TMC7
ALG8
ZNF490
PET112L
NEK3
PTPRM
IMPDH1
LINC00526
POLR2G
CLEC4M
TIMM23
HARS
SFXN4
PABPC1L2A
TMTC1
CHST2
SENP2
LOC646890
MRPL11
PHF23
PLAT
ISCA1
TMEM93
MLYCD
BAZ1B
TMEM120A
ANKRD20A13P
DIMT1
MRM1
HEPACAM
SPANXA2-OT1
NPC2
PATZ1
ZNF550
CAPN1
C20orf24
PIGG
LOC401859
LOC645225
ZFAND2B
MYO18A
RARS2
LOC100287852
SEC23B
ZNF469
MYOF
COPS4
CCT6P1
RALB
ELOVL6
CD81
OR9G9
MRP63
SFXN1
USP40
SHFM1
PPAP2A
PHACTR4
KIAA1715
FAM89B
LOC441124
GNG5
TPMT
BTN3A3
ANXA9
TMEM182
ATP6V1A
IQCB1
NLRX1
RTN4RL2
GPT
CRYM
ZDHHC4
CYP27A1
2013-09-01
ARHGEF19
CISD3
CARD14
PIM3
MRPS28
UBQLN1
PRRG1
IPO4
MITF
ACN9
EVI5
RCAN2
SPATA6
ATP5S
APPBP2
ENO1
THOC5
KIAA0467
LOC645181
C9orf95
UNC93B5
ZNF720
SLC45A3
VDAC3
C14orf80
MAP1B
PPAP2C
MEF2BNB
DNER
NDRG2
NFASC
DPEP1
KRTAP9-8
CAPN2
OTUB1
TMEM196
TMEM184A
PTDSS2
EBNA1BP2
ODF3
GTF2H2B
TACO1
KITLG
RHBDD1
LOC100130932
PRLR
ASAP2
C14orf83
KRTAP10-1
TMEM90A
TXNL4A
DFNA5
DCAF8L2
B3GNT9
GTPBP4
HISPPD1
PPRC1
WDR4
SCAF1
PLEKHA3
COX5B
LZTS2
DHX38
GPR137
TUBA8
TOMM22
LOC407835
SLC12A7
NCOA7
FAM58A
AC058791.2
IDH3A
EPB41L4A
STAU1
REEP3
MPPE1
TCTA
CLDN11
FAM86DP
C10orf136
ROBO2
BLZF1
MBD2
HSPA2
CXorf40A
GLDN
DCTN3
POM121L12
IL17RC
PORCN
SEMA4C
PPP1R14A
HIP1R
FBXL6
MPDZ
RMND1
TMEM64
SLC7A9
AC025647.1
KRTAP10-9
OAZ1
LMNA
PCGF2
PCNT
C6ORF208
CD9
KCNC1
VKORC1
CADM2
TM7SF3
PADI3
NCDN
C18orf10
DPH3P1
SUPT5H
ECHDC1
DIO3
POLR3B
PSMA7
ZNF320
AMZ1
LHPP
BDH1
SLC17A5
ENO2
TRIM62
DBF4B
HSP90B1
SMCR7L
FHIT
ST3GAL2
PCSK6
PLD1
C20orf39
USP43
CUEDC2
2005-03-01
RBM18
GPX8
PTPRE
GPATCH2
ALS2CR11
DDX11L2
GPATCH8
SRGAP2C
[truncated: 18,737 more rows]

## Sheet: H0351.1012
MAP1A		Enirchment in Biological processes
RAB4A		Description	GO term	FDR q-value	P-value	Enrichment (N, B, n, b)	exclude
TBC1D9B		GO:0015078	hydrogen ion transmembrane transporter activity	9.97e-16	4.35e-12	2.57 (17643,100,4600,67)	0
C21orf33		GO:0016491	oxidoreductase activity	2.36e-11	3.43e-08	1.86 (17643,693,1768,129)	0
TMEM14C		GO:0016651	oxidoreductase activity, acting on NAD(P)H	6.66e-10	7.26e-07	9.04 (17643,91,343,16)	0
GMPR2		GO:0016655	oxidoreductase activity, acting on NAD(P)H, quinone or similar compound as acceptor	9.04e-10	7.89e-07	4.05 (17643,51,2223,26)	0
SDHC		GO:0008137	NADH dehydrogenase (ubiquinone) activity	4.12e-09	2.99e-06	4.50 (17643,37,2223,21)	0
YME1L1		GO:0050136	NADH dehydrogenase (quinone) activity	4.12e-09	2.57e-06	4.50 (17643,37,2223,21)	0
TMEM85		GO:0003954	NADH dehydrogenase activity	4.12e-09	2.25e-06	4.50 (17643,37,2223,21)	0
ELAVL3		GO:0009055	electron carrier activity	9.14e-09	4.43e-06	4.39 (17643,111,905,25)	0
VDAC2		GO:0016681	oxidoreductase activity, acting on diphenols and related substances as donors, cytochrome as acceptor	2.45e-08	1.07e-05	11.05 (17643,8,1597,8)	0
NRIP3		GO:0008121	ubiquinol-cytochrome-c reductase activity	2.45e-08	9.7e-06	11.05 (17643,8,1597,8)	0
C20orf30		GO:0015077	monovalent inorganic cation transmembrane transporter activity	6.02e-08	2.19e-05	2.03 (17643,362,1683,70)	0
DHFRP1		GO:0016817	hydrolase activity, acting on acid anhydrides	1.21e-07	4.07e-05	1.43 (17643,789,3341,213)	0
SLC35E3		GO:0015631	tubulin binding	1.32e-07	4.1e-05	2.68 (17643,260,989,39)	0
COPA		GO:0044769	ATPase activity, coupled to transmembrane movement of ions, rotational mechanism	1.34e-07	3.9e-05	6.62 (17643,25,1385,13)	0
MAP4		GO:0016818	hydrolase activity, acting on acid anhydrides, in phosphorus-containing anhydrides	1.58e-07	4.31e-05	1.42 (17643,787,3341,212)	0
NFE2L1		GO:0016462	pyrophosphatase activity	2.01e-07	5.15e-05	1.42 (17643,785,3341,211)	0
LOC442293		GO:0016787	hydrolase activity	2.09e-07	5.07e-05	1.23 (17643,2341,3315,541)	0
STX16		GO:0016679	oxidoreductase activity, acting on diphenols and related substances as donors	2.37e-07	5.44e-05	9.82 (17643,9,1597,8)	0
HIGD1A		GO:0048037	cofactor binding	8.17e-07	0.000178	2.39 (17643,259,1198,42)	0
PAQR6		GO:0017111	nucleoside-triphosphatase activity	9.4e-07	0.000195	1.70 (17643,746,1407,101)	0
PACS2		GO:0051537	2 iron, 2 sulfur cluster binding	1.04e-06	0.000206	4.20 (17643,22,2866,15)	0
SCLY		GO:0019829	cation-transporting ATPase activity	1.29e-06	0.000245	4.10 (17643,59,1385,19)	0
RNMT		GO:0022890	inorganic cation transmembrane transporter activity	1.44e-06	0.000261	1.75 (17643,521,1683,87)	0
GCSH		GO:0046933	proton-transporting ATP synthase activity, rotational mechanism	3.85e-06	0.000671	11.42 (17643,11,983,7)	0
ATP1B3		GO:0046961	proton-transporting ATPase activity, rotational mechanism	4.92e-06	0.000825	6.09 (17643,23,1385,11)	0
FAM162A		GO:0008017	microtubule binding	5.16e-06	0.000834	2.71 (17643,191,989,29)	0
ALAD		GO:0003824	catalytic activity	5.58e-14	1.22e-10	1.34 (17643,5455,1210,500)	1
SNX27
TATDN3
RTCD1
IDI1
GLRX3
QDPR
TRIM41
LYRM7
HDHD2
SLMO2
LACTB2
RCCD1
IMMT
PIGY
TMEM33
EML2
PFKM
SYMPK
CYP4F29P
WDR41
CCDC25
NDRG4
DLSTP
UQCRC2
TNPO1
RAD50
AIFM1
NUDCD2
BOLA3
ALG5
EIF4H
CHD1L
SLC25A5
LOC100130746
Z83840.4
CLN8
KIAA0090
NOL3
RAPGEF5
MMACHC
TCFL5
MTMR10
PLEKHB2
NIPAL3
TMX4
NDUFV2
CMC2
ANGEL1
AGTPBP1
DNAJA3
TMEM14B
KIAA0196
UCRC
DCTN1
SIRT2
ATG4B
CPEB1
PMP2
WTH3DI
ZNF826P
FTH1P20
WBP2
NSF
C16orf63
FNTA
CBR4
LOC100127899
MRPL51
LOC644006
PGAM4
RRM1
ABHD2
FGF7
FAM82A2
PYCR2
PIGT
TULP4
GGNBP2
PAR-SN
CYBASC3
TRIM44
ROM1
PPA1
RAP1B
CYCS
LIMK1
CFL2
STAR
DNAJC18
HPS1
UBXN8
ATP5O
PDZD7
NUDT8
C7orf61
XPO6
STK4
MFF
SUCLG1
NOX4
ARHGEF17
PBX3
NDUFA7
ANXA6
DET1
FUNDC2
AK2
C1orf43
WNK1
LOC100132346
PTP4A2
DDB1
ANKRD20A9P
KIF1C
SLC25A3
METTL8
ZNF503
LOC100128100
TAX1BP1
SCN2B
ATP5G2
MALSU1
TALDO1
ZC3H15
H2AFX
SAP18
KCMF1
C12orf62
AC130454.1
IST1
DPH3
PDXK
MYEOV2
SV2C
STK39
C18orf55
KCNAB2
SNPH
SYAP1
COL4A3BP
GCLC
ATP5E
LDHB
NDUFB4
COPS7A
ATG3
PFKL
GAPVD1
CD59
LOC729222
SRP68
AMPD3
MFN2
COX5A
ZFP91
ADIPOR2
PMPCB
KIAA0100
EEF2
S100B
LOC342541
NAPG
CCT6B
LOC100133150
REPIN1
KIAA0101
RNF141
NDUFA6
PSMB9
ATP1A4
LOC439949
SERINC1
PLEKHB1
MGST3
MTIF2
CDC123
CLPTM1L
ZNF664
NPLOC4
ATP1A3
TP53INP2
CDC2L1
G6PD
ZW10
C16orf88
PLK1S1
SPHAR
CENPN
LZIC
UQCRQ
SIPA1L3
C21orf88
TK2
ENDOD1
SBSN
SLC39A7
AIDA
PTCD3
PIR
FAM84B
RINT1
YIPF6
SPARCL1
LOC653375
GATAD2A
TRUB2
CBR1
LOC100132351
PSMD3
SLTM
TKT
UQCRH
SFTPC
NF2
SSR1
SPAG9
KPNA6
PHF6
ICMT
SNRPG
C22orf9
APOOL
RBM43
MCCC1
CMTM5
TRADD
LOC493754
GABARAPL3
LOC729739
TTC1
MOXD1
TM2D1
HSPE1
C16orf7
HINT1
C20orf43
BRP44L
DBT
NDUFA4
GOLGA2
NDUFB9
KIF1A
LOC728327
EIF3J
MRPL13
CYB5A
PHF5A
LOC646050
WIPI1
UQCRBP1
SNX6
NEFL
GAL3ST1
DYNC1LI2
NDUFB5
AIF1L
FAM135B
PDAP1
REXO2
ANP32BP1
ARL3
SLC39A13
NOM1
EPB41L4A
NDUFB6
CTSD
CLEC4M
MDH2
CHMP5
SYT11
NME2
MAGEL2
DPYSL2
LSS
ARRDC2
SLC24A1
UGP2
FEV
CTTN
BPGM
HMOX1
NAT8L
KCNN4
GFM2
MORF4L1
IFIT2
TMEM151A
C11orf88
HSPA9
DNAJC7
ATP5EP2
AEN
ARF4
FKBP4
ISCU
SYNCRIP
OAZ2
SCCPDH
OAT
FEZ1
SDHD
ZCCHC24
AR
PSMD2
DDX52
PCGF3
ACAD9
BACE1
GRID1
C22orf28
BLOC1S2
LOC643997
FAM115A
DLD
E2F4
CHCHD3
AC079953.2
ABHD6
PNPLA5
EXOC3
KCTD9
LOC100288755
C5ORF62
SOD2
NDUFB3
FBXW2
OR5B17
LINC00302
ANXA4
ACHE
RPA3
GBF1
DENND4B
HOMEZ
AIMP1
ZDHHC7
HDAC11
LOC729164
COMMD6
USP5
C20orf3
ZNF728
SNX21
ATXN7L3
MYO9B
PSPH
SLC2A11
SNRNP25
C14orf138
LOC441666
NDUFA12
LIPA
FAM171A1
CALCA
DCAF8L2
CISD1
LOC645944
DYNC1H1
KCNA3
OAZ1
PSMC2
ALG1
TP73-AS1
AATK
LPGAT1
TPP1
MMS19
DCUN1D4
PRPS1
COX16
QPRT
BCL7B
C1orf216
SYNJ2
AP1S2
RRS1
SH3PXD2A
UQCRHP2
PK4P
MPP1
MTX3
KRTAP12-2
SEC63
CCDC56
ATP5L
BCAP31
CFL1P1
KRTAP4-1
LAPTM4B
CLPTM1
COX4I1
ERP29
CYTSA
ATP2B3
STOML3
MAP2K4
SPEF1
PRPSAP1
MRPL12
MDH1
EPRS
HDDC2
ADAD2
ZNF208
CBX7
PGAM1P5
CCT2
ATP6V0E2
MOBP
GORASP2
HIF1A
SLC39A11
HMGCS2
POLR2F
MRPL22
SLC25A25
APOL4
SLC31A1
HSPA8
LOC100294396
PTPN1
CA1
PLCE1
FBXW11
POU2AF1
BCAS1
TEX15
COL9A3
CHKA
DAD1
C19orf63
NR1I3
OCIAD2
GSTK1
PSMD4
RNF130
FBXL19
RFFL
PTGER2
GPATCH4
CCDC6
EEF2K
NDUFS5P7
CLN5
USO1
PIGK
USP47
ZFYVE20
KLHL21
ELAC2
EEF1A1P32
IDH3G
RAPGEF3
PEX14
CIDEA
ZNF66P
EIF2S1
CHST15
ANKRD20A13P
KRT10
IER3
PGAM1
ATG16L2
FTHL16
CTDSP1
EMCN
ZCRB1
MRPL35
FER1L4
MESDC2
PSMC5
SCN4B
ZNF219
IDI2
CCDC43
IKBKE
ATP5G1P5
MRPS10
SCGB2A2
PARVA
C1orf2
RIMKLA
PFDN4
RPS6KC1
TMBIM1
LOC645937
ACTR6
CA13
C9orf129
SUGT1
TOMM22
LOC728153
MMEL1
SDHA
RAB22A
DIO3OS
CREBL2
PPIAL4B
IARS
PDHB
TRMT2B
EFCAB2
FN3KRP
USP54
TCP1P3
AOC2
EMC3
BCORP1
ZNF330
ATP5A1
CALM1
LHX8
LOC650095
PDIA4
AC139099.1
UBE2L3
RHOBTB2
HES6
C15orf51
COX7A2
AMPH
TOLLIP
KRTAP5-8
AC010332.1
TBL1XR1
AQP11
C19orf69
ANKRD2
PIP5K2A
LOC642513
PTPLAD1
LRRC14
PRLR
UBR3
C19orf41
MRPS18C
PRUNE2
PAAF1
FAHD2A
SEL1L
PCCB
TOMM34
MAPRE1
C5orf44
NUDT9
FAM86A
NFU1
APPL1
ZNF320
LOC402644
PSMA5
C13orf1
RSL1D1
KBTBD11
LOC389705
IFNAR2
LOC100128302
ALKBH5
RNF114
GDF10
LOC100287799
ZNF43
ZNF99
MPDU1
TIMMDC1
REPS2
USMG5
DFFA
KIAA0562
EMILIN2
RAN
ATP10B
PSMD6
SUPT7L
C1orf151
TYW1
ZNF714
UNC84B
ATP5G3
TTBK1
RASSF2
UPK1B
LOC100418883
HISPPD1
MMP19
VPS4B
TRIM35
TRAPPC4
PAFAH1B1
GAA
POLR2D
RBPSUH
DRD3
INTS7
C19orf42
LRRCC1
SELT
SNN
TMEM90A
TTC39A
GTF2A2
ATP1A1
DSTN
PRIMA1
URB1
RAB9BP1
S100A8
NEFH
AHCY
MCF2
GLO1
YEATS2
ITGB1BP1
TIMELESS
ESM1
FKBP2
LOC131055
VSX1
NAGS
RNF5
ASRGL1
LOC100289137
TMSB4X
ACAA2
DNAH10
TANC1
GJA3
PARL
GYG1
NME2P1
GNL3
DIABLO
ANKRD20A1
SYT2
C1orf59
SNRPEP4
LOC100287852
C15orf24
KRTAP9-8
CCT6P1
SNX22
CSRP2BP
QKI
FBXO7
SRP9
EPN3
TOMM20L
BAZ1B
TMEM55A
ZNF431
ZNF775
ANKRD20A12P
CHMP4B
AATF
TMEM99
AC115090.1
MXRA7
PRDX4
ZMAT3
LSG1
DYNC1I2
LOC100289026
USP8
TMTC1
LOC730234
CD209
LRP5L
HIATL1
RETSAT
MRFAP1
NAT5
GLT25D2
C18orf32
C10orf128
PDXDC1
GABARAPL2
HOXC4
SAP30
RNF125
SLC7A8
ZNF737
NAP1L4
HTRA1
RAP1A
DNAJC22
VPS26A
ENTPD2
C8orf33
RP11-178A10.1
AP3S2
RNF214
GRHPR
HSD11B1
AC022100.1
TATDN1
PSMD10
MRPL42P5
C16orf57
VDAC1
MRPL48
FAM18B2
DYNLL2
KIAA0355
LOC390282
KRTAP5-2
RAB11FIP5
ACAN
PSEN2
PDRG1
LOC100132955
HOOK3
PIGF
RER1
DHRS7
C7orf55
ZNF160
CTSK
LOC90784
BRD7P3
RELT
DHCR24
PC
RHBDL2
HNRNPUL2
CUL4A
ZC4H2
EI24
PPP1R3E
CCT6A
LOC100131482
PEPD
DNAJC19
SLC35B2
TMX2
COL16A1
SFT2D1
MAPT-AS1
NME1
SRGAP2C
CAPN2
ABHD12
HPS4
POM121L12
MTMR2
RASGRP2
SIRT5
DNAJB14
TPMT
THOC5
ECHS1
ARHGEF4
TRAK2
TRPC4AP
C4orf49
TP53TG1
MAP1B
MKRN1
LHFP
FAM134A
LRRC37A3
C6orf106
KRTAP4-14
PPIA
ARMCX3
GLRX2
ATR
PEX19
CA14
CASP2
C10orf104
UQCRFS1
RPL23AP7
TAF9
GANAB
SPOCD1
PALM2-AKAP2
AFMID
RNF13
THRAP3
LOC100129104
PPARGC1A
EPDR1
PRKAB2
CAMTA2
NDUFB2
C9orf5
PSMB5
RAD17
VAMP4
DNM3
DMRTC2
GGT3P
ANP32B
HN1L
SURF4
TRIM72
GOT1
SYT12
ADAMTS14
ITIH5
LOC728470
IFFO2
NFE2L2
TBX20
BCKDHB
EXOC7
C4ORF52
YWHAG
C12orf30
WDR16
MAN2A2
SPAG8
SEC22B
LRRC37A16P
C1orf113
VPS13D
NAP1L1
ZNF486
ZNF550
IGLON5
QARS
PDCD10
FRMD8
PLEKHG4
LMBRD1
C14orf153
KIAA0368
KRTAP10-10
KRTAP10-2
TRUB1
HUS1
SUPT4H1
GTPBP4
SFXN1
DCT
HGD
PPIAL4G
SPEM1
OLIG2
ACY1
LOC731602
UBE2G2
TMCO3
ATP6V1G2
RP4-604K5.1
NCOA7
SET
SPANXA2-OT1
TMEM246
TTC7A
COX7A2L
ASPHD1
CES7
JKAMP
SBDSP1
C14orf166
TRAF1
UBE2H
DEFA3
CHCHD4
C1orf85
KIF9
PTPRM
BBIP1
TNAP
IDH3B
FAM73A
LOC729370
FNBP1
FBXO33
GARS
PCGF2
ZNF565
ATP6AP1
LAPTM4A
HOXB5
RNF222
SLC35D2
TBC1D12
ZNF629
ELMO2
KIF6
LOC728532
PQLC1
DOLPP1
ZNF784
AC074286.1
HBXIP
CRYL1
ATPGD1
SLC20A2
ARIH2
FBXO22
ACYP2
ZNF738
SERHL2
KIF1B
MEF2BNB
THBS4
LOC284825
LRWD1
EIF3IP1
CAPZA2
ST3GAL1
GOT2
ASPRV1
KATNAL1
NAE1
CHD7
GPATCH2
PSMC1P4
GAPDH
LINC00265
ZBTB4
GLIPR1L2
KCNK1
CDADC1
2004-09-01
AKT3
VBP1
SERINC4
TGFB3
EXOSC6
B3GALT5
PNKD
ANKRD20A8P
DEXI
KIAA0427
FJX1
SLC9A7
SDCCAG10
AKR1B1
ATXN3
GSPT1
FTHL17
ETFB
MICALL1
ATG5
CDV3
NARS
NDRG1
NETO1
KCNC1
AMN1
OPA3
OGFR
C1orf77
LOC647252
COX7C
CNDP2
TOMM40
ERCC6L
KIF13A
AC010980.2
SEC62
DIO3
SEC13
MRPL24
HOXD-AS1
NCF1
CDR2
AC058791.2
RAB10
DTYMK
TRIP12
COX11
KIRREL2
PGK1
ANKRD42
RPS6KA2
CCT4
RAB3IP
POM121L1P
SPG21
MTUS2
TMEM206
GNA14
CKLF
GALT
UBE2D3
SSB
PCBP4
FRG1B
HTATIP2
RNH1
C3orf77
ZNF816A
OTUD7B
AVEN
SDHB
EIF3A
GSTT1
LOC283701
TMCC2
ZNF554
SLC25A12
LOC441204
TXNDC17
RNF112
CD8B
C11orf67
B4GALT4
PLLP
RPL26L1
PFDN6
NOMO1
SLC25A5P1
MAP3K10
SLC4A2
ATP5I
TTLL12
IGF2R
C18orf1
LOC729400
RGL1
LOC653340
FAM108B1
OR2B2
ATP5B
TSR2
KRTAP5-3
OR5K3
RP1-10C16.2
IGDCC4
IGJ
PCTK3
KCNK6
ACAA1
EDARADD
C2
LOC441601
SPTLC2
RN28S1
HSH2D
AC023024.1
LOC730144
UBE2O
LOC439953
C1orf122
C6orf211
BTF3
C19orf36
NQO1
DOHH
PITPNB
RPTOR
C7orf44
ENPP6
LOC441722
C9orf24
CPPED1
ATP6V1E1
FLJ39653
TUBB2B
TXNL1
ATP6V1H
C1orf128
ENTPD5
DEF6
GPT
SLC37A3
LPCAT2
LOC138864
PRPF6
MCM7
ZNF720
NEFM
SVIP
LONP2
LSM1
PTP4A1
PKM2
HMX3
SNX24
LOC729046
SLC6A8
OR2H1
LOC100130897
ACBD7
WDR61
MIA3
PHB
CDC42EP2
VPS53
ATP5F1
CRCP
RANGAP1
SFXN4
C10orf10
FBXO15
ADRA2C
DNM2
RP11-267N12.3
ZNF680
ZNF648
TMEM126A
ARFIP1
CA2
RP1-215K18.2
MUTED
ENO2
SIDT2
AC138028.2
PLA2G7
BEND6
SYNGR2
SETP18
MRPL15
RAD54L2
KRTAP4-12
ZMIZ2
USP50
OLIG1
TRIM56
C14orf23
PGM1
RP11-446H18.3
SFTA3
TRPM1
HAUS6
KCNQ1DN
FBXL17
PEBP1
C2orf18
SLC7A14
UBE2V2
ABCA13
C10orf18
C21orf57
KIAA0430
DDX1
NOLC1
MRPL30
SNAPIN
MCART6
ATP6V0E1
UTP3
MAP4K4
KIAA1143
PTER
ALPK1
PFN2
PPM1H
NDUFA8
HDLBP
C10orf136
HTN1
NFKBIB
PABPC1L2A
ANAPC13
LOC120364
RP4-758J18.2
RAB6B
PSAP
ZNF117
GGT7
LOC100131785
KRTAP19-8
GLB1
MYO5A
C15orf52
KIF13B
CDK6
C8orf45
KCNA1
KYNU
MAP7D1
CTR9
AC012100.1
GPR148
SMOC1
LOC100289454
WASF3
HMBOX1
LRRC63
PLCD4
ASNA1
F2RL1
PHKB
SLC31A2
VN1R4
OPN4
KCNMB2
SAV1
GATS
GNRHR2
SOX5
SLC6A3
APOL1
B3GALT4
CD52
MRPL46
FAM101B
OBFC1
LINC00174
VAMP3
LOC341378
DSEL
CASKIN2
SLC39A2
PAIP2B
ZMYND12
TDH
PDHX
C4orf3
RPF2
LOC100289632
NDUFC2
EFCAB5
TUBB1
MLH1
UQCRHL
UBE2Z
COMP
ACR
MAP9
SLC16A6
UMOD
RNASEL
PDHA1
RAB7B
LOC344382
PNPO
C6orf89
C1orf229
TMSB4XP8
MAP2K1
BCL2L13
SPP1
LOC646890
POLR2J2
ADCY6
GUCY1B2
SLC6A19
ZYG11A
AC106037.2
ERMN
CCDC74B
ATP6AP2
VPS35
ADAMDEC1
MRPS36
COL9A2
TRIM49
ROBLD3
NINJ2
DUS1L
LOC441124
UQCR11
PRHOXNB
ZNF493
FAM200B
KIFC2
SRPR
GRSF1
DUOXA1
SOCS6
STK24
ANKRD62
SDF2
UBE2D2
PLAC4
SSTR2
PGAM1P8
ST13P4
UBE2F
GSTT2
EVPL
PLA2G6
AC094086.1
HSD17B12
LINC00116
DGCR2
PRR7
LOC100132832
SHFM1
LASS3
KANK4
ORM1
GRIN3B
LRRC15
SUNC1
CMC1
LOC100132483
ZSWIM7
HADHA
FTSJD2
PHLDB1
VASH2
TBC1D13
LOC100131165
KCNH2
C1orf123
SDS
GLTP
BAG1
AGAP3
C9orf23
TOX4
ARL8B
C17orf82
GPC2
SPINK7
RP11-196D18.6
PCBP1-AS1
RABL2B
USP31
DMRT2
LYPD3
AC025647.1
C12orf53
CIAO1
LOC729680
TXNL4A
TSPAN12
MUC2
LOC643395
PPP1R14B
MYBBP1A
TMEM192
MAGEE1
TNK2
ATN1
DDHD2
KAT2B
CHAT
GPIHBP1
DSE
TUBG2
SLC30A9
URB2
ITGB2
DCTN6
PTPN7
LOC100289338
LOC100288618
SAP30L
CDC45L
PRSS3
NDUFS2
MBOAT1
CPEB3
C5orf4
FAM83D
RTN4RL2
GDE1
RSU1
TCHH
IPPK
MID1IP1
CAPN3
OXNAD1
CLIP4
DMRT3
C17orf85
RP1-21O18.1
LRRC68
FEZ2
DDX47
ARHGAP23
CCL7
SLC22A23
SLC9A3R1
UNC5B
MYC
GPR119
ATPAF1
PRSS1
C14orf83
C13orf15
SOX10
PPIL1
NFASC
FAM96A
LOC100131532
TFE3
RABGAP1L
PSMA2
EFHD1
PLA2G1B
HSBP1
ADO
TAF7
SPAG7
DBNDD2
ELOVL1
GLRX
MPDZ
ATOH8
ARHGAP1
CDKN1C
TFDP2
PSMD14
LRP12
PSMA1
AGFG2
PCSK2
PLEKHA1
GPR112
SORT1
CLASP1
LTF
TMEM189
C5orf35
LOC100130932
COL27A1
UBQLN4
LOC729313
TMEM139
PCCA
FAM169B
FAM60A
PRMT5
C17orf75
PPP2CB
TMEM136
DOCK1
ZNF83
AC135731.1
ATP6V1A
FAM124A
ZNF430
LOC283665
ZNF529
WNT11
HIF3A
MAEA
WDR4
TRIM23
TCEB1
ASPA
RNF113B
ASAP3
DENND5A
NDUFS5P2
TTC16
LOC643438
STAU1
CTNNA3
LRRC20
SPRYD5
TNFRSF21
UBE2K
PRDX3
RAB5A
COQ10B
RP11-520B13.4
DDB2
LGR4
ITM2B
MTRF1
AC087645.1
UFD1L
HOXD1
HSFY2
RBP7
VGF
NLRC5
HCCS
CLC
METAP2
COPS4
C17ORF110
TMEM59
RRP12
COPZ2
PTRF
LOC100288083
FAM133B
ZNF813
ABCB6
TUBA8
C14orf50
ECM1
C18orf10
DLEU1
MITF
KRTAP2-4
FAM63B
ZNF85
MNX1
CACNB1
SRSF8
RPL3
SMYD2
CLDND1
SMAP1
C7orf41
HTR6
TNF
AMZ1
ZEB2
FLJ40536
ABO
SPOCK2
CNP
COX19
GPR139
SETP10
FUNDC1
SPATA18
C18orf42
RP5-988G15.1
LRCH4
SH3TC2
SERF2
TMEM42
SFPQ
RP4-665J23.1
PRSS58
VAMP1
SGK2
SLC12A9
ATP1B1
SF3A1
MSH6
NDST1
TMEM147
OR6C3
GJB1
FFAR1
CCR7
LOC100287064
SEC16B
PTK2
ATP5G1
TMEM2
MADD
SLC43A3
KCNJ4
THNSL2
C20orf24
LIN52
MEGF8
WDR69
DTNBP1
PREX1
LCE4A
TRIM10
AL109938.1
SLC32A1
GNGT2
EIF2AK4
CARD14
TMEM9B
AC068580.3
ATP6V1B2
AC073043.2
AARD
PPP1R9A
ZNHIT6
LBR
SLC48A1
PREB
OR9G9
MFSD11
LCTL
RDH11
C5ORF27
PRKAG1
HBS1L
APBB3
CAND1
RAB11A
ADCY3
LTB
HSP90AA2
MAP6D1
LOC283174
C20orf194
LYSMD2
CNTFR
SEC14L5
DDX24
MAFIP
TBXAS1
DPM1
SLC12A7
LRRC4
NPC1
SYNPO
SLC18A1
OR52I2
ZNF732
SUMF1
ORMDL2
FBXO43
ACBD5
NDUFAB1
DLG2
ST18
LOC124685
SIGMAR1
TLK1
WBSCR16
C21orf81
ZNF962P
IFNA8
SCAMPER
ZSCAN5A
NUDT19
KRTAP5-6
CORO1C
RABGGTA
LOC392352
SERPINB6
UPF3B
UBAP1L
HIST1H2AC
SLC38A8
SGK3
TMEM182
MRPL9
KRTAP4-2
CERCAM
SLCO3A1
LOC401847
LOC644794
GLT1D1
SDF2L1
CYSLTR2
TMEM183A
TMEM132C
ITGB1
PRIM1
ANKH
FAM173B
PEX26
LIAS
CHMP1B
IGFBP6
LIPC
NDE1
BTN2A1
ADRA1B
IQSEC2
C2orf76
RHBDD1
PAQR8
JAM3
CCNDBP1
KCNQ5
OMG
KRTAP10-3
GPX1P1
LSR
CMAS
CCT8P1
CHCHD1
ARFGAP2
SAMD4A
LAMP2
MAGT1
ADPGK
ZMAT2
KRTAP10-11
RNASE1
TTTY9B
AC010645.1
LOC729317
HAPLN1
CHST11
PRMT3
PPA2
MED22
MPI
FBXW10
LOC401357
NOMO2
SPATA2L
MYLK
C1orf144
PARP3
SPHK2
DHRS4
SNRPB2
CDC42EP1
ZNF329
FA2H
OR10W1
BCAT1
NANS
TMEM242
FAM149B1
MMP9
SLC7A9
BCAS3
AFG3L2
ZNF490
CDC2L2
PPTC7
ZNF611
SNX17
PIK3R3
C5orf13
CDC37
CSNK1A1L
C21orf49
FAM123B
MRPL43
ZNF25
ASAH1
USP4
AP006216.1
LOC100289408
DEPDC6
SEC11B
MTMR9LP
TF
DDIT3
MAVS
ISLR
GTPBP8
ZNF675
UBE3A
NEB
GNPNAT1
FNTB
SERPINA13
MAN2A1
AGPHD1
ANKRD20A7P
FBXL6
PNPLA2
DHFRL1
EIF4E1B
MGC34800
ALDOA
AC055839.1
SDSL
PGD
PDLIM2
TAF15
CENPB
ACN9
C9orf123
SLC12A6
MAGED1
HBEGF
TUSC2
DCTN3
UQCRC1
MRPS25
SLC16A1
PRKAR1A
MRPS35
UGT2B17
KEAP1
PTGR1
CCDC55
LOC644172
LOC100131479
ITGAV
C17orf101
BLZF1
AC108134.5
AP003117.1
LOC646999
LOC100292114
AADAT
MGC39545
TYW3
ST13P2
NUP155
CNTN2
USP6
HIST3H3
MBD2
CSNK1A1P1
TIMM22
PRODH2
DNAJB2
SFRS9
C2orf84
PSMC3
MTERF
EVI5
COL7A1
COTL1
NT5DC1
KRTAP10-9
RHBDF2
CARS
MRM1
RHAG
RALB
ICT1
BLVRA
ZDHHC3
CUEDC2
TRH
C10orf99
COX6A1
CCNB3
PKD1L1
PSKH1
KLK6
RNF5P1
TPO
C14orf176
CHCHD7
UQCRB
FIS1
ROBO2
ZNF578
RRAGC
RCAN2
ACTG1P4
LDLRAP1
CEP97
HECTD1
GPR37
AGPAT4
FAM86DP
TMEM64
CHEK2
C15orf61
LOC730275
ITGAE
LPAR2
SENP2
HNRNPCL1
HS3ST2
PDZK1IP1
PPP1R3B
POMP
POLR3H
HSPA12A
LOC100128185
ADD3
PLEKHA8
CCDC150
PREPL
DND1P1
NHSL2
AC004690.2
KCNJ10
NDUFS6
ADAL
FOXB1
DNASE1L1
LAP3
AC002472.1
PCYT1B
SETX
LLPH
ZNF580
IL17RE
OR10R2
MPPE1
LINC00317
KATNAL2
TCEA2
CIAPIN1
FOXD3
ALS2CR11
PIWIL3
MED10
MRPS28
TSIX
ASF1B
LOC728606
CPM
CD99L2
KIAA0494
ADD1
CABP2
KITLG
ZFP42
SDCCAG8
TARS
DLK1
FAM118B
CCDC47
OR52N2
GTDC1
RAB4B
MYADM
ASB16
EIF5
RASGRP3
ATP9B
VEZF1
JMJD7-PLA2G4B
KCNK15
MTO1
FOXD4
HIST1H3J
IQCB1
MOGAT2
CLEC4G
PCMT1
APLP2
ANXA9
COX6C
APBB2
POLR2J4
TTLL2
RUNDC2A
RBM11
SLC36A2
TMEM203
MDFI
BUD13
EPB41L1
PLXNA4
HIP1R
CRBN
TIMM17A
DICER1-AS
OVOL1
TMEM63A
WISP3
ZCWPW1
ENOX2
ALDH3A2
C5orf53
GPX8
MAGI1
CAMTA1
SOD3
DRAP1
C2orf90
PRSS2
C12orf10
FECH
SLAMF8
OR52E8
AGPS
APH1A
AMZ2
HIST1H2AA
UBFD1
ESRRA
AKR1C3
RELB
PCSK7
ADORA1
PSMA4
GCLM
SIRT3
SYDE1
HCAR1
NOB1
FAM184B
AHSA1
ADAD1
POLG
AGPAT4-IT1
PPP2R4
NUP133
HSPH1
PA2G4
OR7E5P
LINC00294
OR11H1
C20orf39
RND3
TOP2A
DNAJC25
CRYM
C8orf46
RAB2B
PTGER4P2
OR4A15
TEKT4
NET1
AGFG1
CCDC90B
HARS
HBD
[truncated: 18,737 more rows]

## Sheet: H0351.1015
TMEM14C		Enirchment in Biological processes
CCDC25		Description	GO term	FDR q-value	P-value	Enrichment (N, B, n, b)	exclude
RAB4A		GO:0016491	oxidoreductase activity	4.71e-20	2.06e-16	2.87 (17643,693,923,104)	0
C21orf33		GO:0015078	hydrogen ion transmembrane transporter activity	6.94e-17	1.51e-13	4.73 (17643,100,1567,42)	0
GMPR2		GO:0016655	oxidoreductase activity, acting on NAD(P)H, quinone or similar compound as acceptor	6.4e-15	6.98e-12	8.62 (17643,51,923,23)	0
UGP2		GO:0016651	oxidoreductase activity, acting on NAD(P)H	8.88e-14	7.74e-11	6.09 (17643,91,923,29)	0
STK39		GO:0008137	NADH dehydrogenase (ubiquinone) activity	1.93e-13	1.4e-10	7.59 (17643,37,1320,21)	0
SLC25A5		GO:0050136	NADH dehydrogenase (quinone) activity	1.93e-13	1.2e-10	7.59 (17643,37,1320,21)	0
IDI1		GO:0003954	NADH dehydrogenase activity	1.93e-13	1.05e-10	7.59 (17643,37,1320,21)	0
HIGD1A		GO:0009055	electron carrier activity	6.81e-12	3.3e-09	4.39 (17643,111,1195,33)	0
NDUFV2		GO:0048037	cofactor binding	1.46e-10	6.37e-08	3.85 (17643,259,602,34)	0
C18orf55		GO:0016681	oxidoreductase activity, acting on diphenols and related substances as donors, cytochrome as acceptor	1.69e-10	6.68e-08	20.16 (17643,8,875,8)	0
EML2		GO:0008121	ubiquinol-cytochrome-c reductase activity	1.69e-10	6.12e-08	20.16 (17643,8,875,8)	0
UQCRC2		GO:0015077	monovalent inorganic cation transmembrane transporter activity	2.21e-10	7.4e-08	2.29 (17643,362,1508,71)	0
RAPGEF5		GO:0016679	oxidoreductase activity, acting on diphenols and related substances as donors	1.83e-09	5.68e-07	17.92 (17643,9,875,8)	0
STAR		GO:0051537	2 iron, 2 sulfur cluster binding	6.4e-09	1.86e-06	6.09 (17643,22,1976,15)	0
SYAP1		GO:0022892	substrate-specific transporter activity	1.86e-08	5.06e-06	1.82 (17643,1089,935,105)	0
TMX4		GO:0022890	inorganic cation transmembrane transporter activity	3.42e-08	8.76e-06	1.88 (17643,521,1601,89)	0
TMEM85		GO:0005215	transporter activity	9.52e-08	2.31e-05	1.52 (17643,1255,1606,174)	0
SV2C		GO:0022891	substrate-specific transmembrane transporter activity	1.03e-07	2.37e-05	1.62 (17643,916,1601,135)	0
LOC729164		GO:0008135	translation factor activity, RNA binding	1.74e-07	3.79e-05	1.85 (17643,84,6483,57)	0
RTCD1		GO:0050662	coenzyme binding	1.92e-07	4e-05	3.83 (17643,176,602,23)	0
NUDT8		GO:0022857	transmembrane transporter activity	2e-07	3.97e-05	1.59 (17643,984,1606,142)	0
TMEM33		GO:0016787	hydrolase activity	2.28e-07	4.32e-05	1.17 (17643,2341,5023,782)	0
DPH3		GO:0044769	ATPase activity, coupled to transmembrane movement of ions, rotational mechanism	5.7e-07	0.000104	5.85 (17643,25,1567,13)	0
CFL2		GO:0004129	cytochrome-c oxidase activity	7.52e-07	0.000131	5.64 (17643,24,1694,13)	0
MAP1A		GO:0016676	oxidoreductase activity, acting on a heme group of donors, oxygen as acceptor	7.52e-07	0.000126	5.64 (17643,24,1694,13)	0
BOLA3		GO:0015002	heme-copper terminal oxidase activity	7.52e-07	0.000121	5.64 (17643,24,1694,13)	0
MTMR10		GO:0016675	oxidoreductase activity, acting on a heme group of donors	1.44e-06	0.000223	5.42 (17643,25,1694,13)	0
NEFL		GO:0008324	cation transmembrane transporter activity	1.75e-06	0.000264	1.70 (17643,616,1601,95)	0
UBXN8		GO:0019829	cation-transporting ATPase activity	2.02e-06	0.000293	3.77 (17643,59,1586,20)	0
DIABLO		GO:0000104	succinate dehydrogenase activity	2.06e-06	0.00029	33.67 (17643,4,524,4)	0
HPS1		GO:0051540	metal cluster binding	3.81e-06	0.000519	3.47 (17643,61,1748,21)	0
ELAVL3		GO:0051536	iron-sulfur cluster binding	3.81e-06	0.000503	3.47 (17643,61,1748,21)	0
CIDEA		GO:0004449	isocitrate dehydrogenase (NAD+) activity	4.68e-06	0.0006	74.44 (17643,3,237,3)	0
NOX4		GO:0015075	ion transmembrane transporter activity	4.78e-06	0.000595	1.56 (17643,845,1601,120)	0
BCAT1		GO:0046933	proton-transporting ATP synthase activity, rotational mechanism	6.55e-06	0.000793	10.48 (17643,11,1071,7)	0
DLD		GO:0003824	catalytic activity	4.4e-15	6.39e-12	1.41 (17643,5455,1014,443)	1
MTIF2
KIAA0101
PSMC2
PPA1
SCLY
LOC728327
NDUFA6
PMPCB
RIMKLA
DHRS7
NDUFA12
ATP1B3
VDAC2
SFTPC
FNTA
WDR41
KCTD9
ATP5G3
COPA
MAGEL2
YME1L1
GLRX2
LOC642513
LAPTM4B
Z83840.4
KCNA3
BRP44L
GLRX3
CTSD
ISCU
ABHD12
CHD1L
NEFH
AK2
OAT
SIPA1L3
MRPL22
LOC100128100
NDUFB4
IMMT
NARS
LOC100127899
MTMR2
FUNDC2
FAM162A
ANKRD2
NDUFB3
ZNF503
MORF4L1
SDHC
LOC644006
CMC1
MYEOV2
SLC25A5P1
CYBASC3
RCCD1
GNA14
GTF2A2
MRPL51
ABHD6
DCUN1D4
LOC442293
C12orf62
ITGB1BP1
PYCR2
TAX1BP1
CDC123
NOL3
PEPD
KIAA0090
MFF
TRADD
SNX24
MRPS22
AIFM1
HDHD2
LOC439949
ATP5G2
MRPL15
SNRPG
BCL7B
SAP30L
NRIP3
ATP5O
PNKD
TBC1D9B
NAPG
ACHE
CYCS
NDUFB5
CYB5A
ENDOD1
ATP5A1
CISD1
MGST3
EPN3
EPRS
TANC1
UQCRQ
SIRT2
SNRNP25
PMP2
CD59
CENPN
LIMK1
LOC342541
TULP4
CTTN
FEZ1
FKBP2
CHCHD4
NIPAL3
AMPD3
MMACHC
FAM101B
MPP1
TTC39A
PBX3
GGNBP2
KCMF1
HES6
GCSH
AP1S2
PIGT
NDRG4
LOC131055
SYT2
PSMA2
FDX1
QDPR
SNX21
SRPR
STX16
XPO6
LYRM7
FAHD2A
G6PD
MCCC1
MRPS18C
SCN4B
PIGK
ALG14
COX4I1
OAZ2
DHCR24
TMEM14B
DNAJC18
GCLC
ACYP2
C10orf128
SLC35E3
PLEKHB2
VAMP1
OXNAD1
TP53TG1
C10orf10
IDH3G
LOC402644
PAQR6
TMEM55A
SLMO2
C20orf30
BEND6
FBXO33
ATP5EP2
PPARGC1A
LOC729739
UCRC
TRIM41
HMOX1
PSMD6
LACTB2
CLEC4M
DLSTP
NDUFB6
PAR-SN
PIGY
ECM1
CCT6B
FAM82A2
MOXD1
SDSL
NSF
AQP11
IDI2
MALSU1
LOC643997
C18orf42
PSMD14
PGAM4
RINT1
MTX3
IDH3B
COPS5
KCNA1
TXNDC17
PTPRH
LDHB
ZW10
SYMPK
SPARCL1
PGD
SPHAR
SNN
SLC16A6
MRPL48
POLR2F
CBR4
RFFL
EIF4H
DHFRP1
VPS13D
CMTM5
METAP2
SRP68
C7orf55
PDHB
IDH3A
SUCLG1
RAPGEF3
LOC729222
SPOCD1
CHST15
SLC39A11
SAP18
APOL4
IFIT2
C1orf43
PIGF
COL4A3BP
NME1
PRPSAP1
GSTT1
SAP30
TP73-AS1
C12orf10
HIATL1
HIF1A
CDADC1
UQCRH
NDUFA7
APOOL
RAB11A
BCAP31
HSPE1
AIMP1
ZNF330
RPA3
ARF4
APOL1
DET1
EIF2S1
KPNA6
NUDCD2
AP3S2
MXRA7
LINC00302
SCCPDH
PACS2
FAM135B
TRIM35
AEN
CMC2
MCF2
ALG5
HSPA9
LOC100132346
URB2
PPIAL4G
TATDN3
UQCRBP1
FAM84B
RRM2B
ZNF576
NDUFA8
AMN1
LOC389705
PFKM
PRUNE2
AR
NAT8L
NME2
MDH1
ISCA1
AATF
GATAD2A
PDIA4
NAT5
GARS
DEXI
ARHGEF17
LOC647252
ATP1A4
TKT
PLK1S1
HTATIP2
RHOBTB2
KBTBD11
TOMM22
NUDT9
MAP9
TATDN1
MPDU1
C9orf24
TRUB2
CHCHD3
PDZD7
OR5B17
SLTM
PTCD3
ATG3
DOHH
PEX14
PCCB
EEF2K
USP54
TALDO1
C4orf27
AC068580.3
SVIP
STK24
FBXW2
ATP10B
UQCRC1
NDUFB9
KRT10
CBR1
ATP5E
RELT
CHMP5
PRIMA1
PSMA5
DLEU1
DMRTC2
WIPI1
NEFM
TUBG2
MOBP
SDHB
GOT2
KIAA0196
CA14
TRPC4AP
TMCC2
PC
LOC439953
JKAMP
LOC100131785
C20orf43
RP11-178A10.1
AC130454.1
TMEM132C
CLPTM1L
GPT
PGAM1P5
NDUFS5P7
SDHA
ZFP91
MRPL12
DNAJC22
POU2AF1
TIMMDC1
MRPS36
AFMID
C2orf76
ALDH1B1
ADORA1
HISPPD1
LHX8
ATP5B
SEC16B
TMEM9B
KCNAB2
NFE2L1
HAPLN1
EMC3
ATP5G1P5
TMBIM1
SDF2
PDXK
COX5A
TAF7
C17orf75
RRS1
MRPL24
EPDR1
C22orf28
NAGS
UBIAD1
SLC39A13
SBSN
CFL1P1
C5orf44
GAL3ST1
SMYD2
PSMB5
NME2P1
QPRT
TBC1D12
KCNC1
GPATCH4
OBFC1
GRHPR
PSMD3
UQCRHP2
C17ORF110
AATK
ICMT
MAP4
CALM1
CYP4F29P
ACAN
TMX2
LOC100130746
PTGER4P2
CHMP2B
ASPRV1
COX7A2
PHB
RHBDL2
TNFRSF21
PCNA
ATP1B1
LOC729313
RAB11FIP5
HSPA8
KCNQ1DN
PIR
ST13P4
UQCRFS1
ACBD3
SNX27
C1orf133
S100B
VAMP4
TCFL5
FTH1P20
ATP1A3
FAM108B1
SLC35B2
SLC25A25
GNGT2
PRDX4
BLVRA
ANXA6
C5ORF62
WBP2
FKBP4
PARP3
SPAG8
PIP5K2A
DNAJC19
AKR1B1
RNF5
SLC25A3
USMG5
ENPP6
HDDC2
TRAK2
TXNL1
ALAD
C9orf5
MPI
TIMELESS
ETFB
PHF6
DCAF8L2
ADO
RRM1
LOC390282
WDR61
PPIL3
CCT6A
C14orf166
RNF130
GRID1
TDH
MICALL1
KIF1C
ARL3
RELB
FEV
NR1I3
ARRDC2
NFU1
ACAD9
DNAH10
IFI6
SPG20
HDAC11
NDUFAB1
S100A8
DDB1
RBM43
C7orf61
HN1L
PCCA
NDUFA4
YIF1B
AGTPBP1
HBXIP
C20orf3
SYNJ2
TMEM139
PFDN4
SLC7A8
RNMT
PPTC7
ANAPC7
AHSA1
TCP1P3
LOC100287799
ESRRA
USO1
PRDX3
CLPTM1
LOC100131482
SPG21
LOC650095
SLC39A2
C1orf77
DOK3
ADIPOR2
DNAJA3
KRTAP12-2
ZMYND12
ABHD2
CTSK
ARL2
TRIM10
SEC22B
UNC84B
AC022100.1
P2RY8
NDE1
CLN5
ATPGD1
SDHD
PIM3
ATG5
SDCCAG10
USP8
RAB9BP1
GLT25D2
GJB1
GLO1
H2AFX
ECHS1
AIF1L
SLC20A2
SCGB2A2
THEMIS
PPIA
COX7C
C7orf44
ATG4B
DMRT2
ATP5I
PCMT1
AC079953.2
DAD1
TFDP2
STK4
GFM2
PDAP1
FAM173B
IQCB1
EIF3IP1
PRIM1
C18orf32
FAM134A
MRPS35
DDX11L2
COMMD6
MRPL13
C18orf1
NUDT1
FRMD8
BACE1
C15orf24
MITF
SEC62
CAPZA2
LOC100287852
LINC00545
FGF7
GYG1
RILP
CA13
SYT12
HSD11B1
ATP5L
TMEM49
RAN
LDLRAP1
SFTA3
ACN9
TM2D1
LOC730144
LOC441666
MAP2K4
HINT1
ZNF816A
NLRC5
HOXD1
CCDC56
LOC100130897
GPIHBP1
ANKRD42
GABARAPL2
ALAS1
PGK1
AC025647.1
CARD14
MMS19
RCAN2
TMEM151A
LUZP1
DUS1L
C11orf67
ADRA1B
NDUFS2
KIAA0368
TMEM183A
SCN2B
MRPL46
MTO1
COL9A3
SPP1
NOM1
UQCR11
ELOVL1
CES7
LOC441722
TAF9
SEC14L5
C12orf49
RRP12
PARVA
IARS
C2orf24
C4ORF52
NDUFB2
NAE1
AC010332.1
C14orf138
OCIAD2
EMILIN2
SRPRB
PTP4A1
FLJ40292
LOC100129104
LRRC37A16P
DNAJC7
NAP1L1
LOC728153
ERP29
TOLLIP
MLYCD
GJC2
WTH3DI
LOC653375
TNPO1
ROM1
MIA3
SLC31A2
CPPED1
CDC42EP2
KIAA0100
CTSL2
PFKL
ESM1
ZDHHC3
PLEKHG4
KCNN4
CCT2
RNF141
C11orf74
HS3ST2
VILL
TP53INP2
PARL
MCHR1
E2F4
TIMM22
POLR2J4
LIPC
BPGM
WDR16
FN3KRP
SNRPEP4
MUTED
MRPS28
PTP4A2
AC073043.2
CA2
HSPB6
C19orf69
NAP1L4
SLC24A1
DDB2
MYO9B
XIRP1
SURF4
CCNY
ORMDL2
TEKT4
CNPY1
GSTO1
ARF6
UFD1L
SH3TC2
TMEM99
SELT
SOD3
CCDC43
C5orf4
SDHAP1
SRGAP2C
UBE2D3
CPM
RNF125
CCDC150
SLC35D2
TTC27
LOC729370
E2F1
LOC729317
SPATA22
QARS
LCE4A
SNX6
LINC00116
C9orf23
EFHD1
RASGRP2
GBF1
ATP6V1A
LOC729680
VSX1
ROBLD3
DOLPP1
CHEK2
COX16
ZNF826P
TMEM206
SPCS2
LOC493754
SFRS9
PCTK3
CORO1B
CCDC6
MYC
AGPAT9
REPIN1
ZC3H15
SLC12A9
NCOA7
MRAP
CCNDBP1
GANAB
LOC100133150
LOC138864
CCNB1
VPS35
SNPH
CPS1
NQO1
PDHA1
CNTFR
B3GALT4
C6orf162
FAM171A1
COX7B
LSG1
CUL4A
FJX1
KTELC1
SGK2
TF
TIMM23
CKLF
EIF5
LSM1
ATP1A1
GLTP
TMEM59
LOC100418883
TNF
TPP1
ZNF99
LRRC63
SLC25A20
TOMM20L
ZFYVE19
C13orf15
SLC39A7
SLC22A23
CKAP4
PCSK2
CLN8
AC087645.1
TDO2
ACR
DDX1
DHRS4
FLOT1
MED11
SLC47A1
CAPN3
ARV1
PNPO
LIPA
PSMC3
LOC729400
CPEB3
MREG
PDHX
TOMM40
ATP5G1
PTPRM
TRAPPC4
TMEM184A
TMEM147
RNF214
AIMP2
COPS7A
TRUB1
CEP170
OGFR
PSPH
RABGGTA
FGF9
GOT1
IFFO2
PCGF3
LOC344382
FAM115A
HTRA1
COX11
BCAS3
FNTB
C1orf2
C4orf22
AMPH
PDRG1
NDUFC1
SIK1
ABHD15
CCT6P1
BTF3
PREX1
ARMCX3
ATP2B3
C15orf51
ATP6V0E2
RER1
PSMD4
LIPE
PGAM1P8
LOC100288755
NDUFB10
PSMC1P4
LPCAT2
OTUB1
AC094086.1
OR5K3
AC004690.2
CD99L2
ERMN
ACY1
C16orf63
C9orf119
DMRT3
DCTN6
KCNS3
IGLON5
SLC25A4
MDH2
USP5
KRTAP5-8
YIPF6
C21orf88
SF3A1
FEZ2
UBR3
ZNF737
PPIAL4B
ANKRD20A9P
NT5DC1
TMEM64
KLK6
MRPL47
MAP1B
EEF1E1
SLC9A3R1
DMBT1
PHF23
EPB41L4A
ELMO3
IST1
HIST1H2AC
AIDA
KCNQ5
TMEM126A
C18orf10
GORASP2
RBP7
RAB37
ST18
RP11-446H18.3
FIS1
UQCRHL
CDS1
LOC643438
ASNA1
SPHK2
LOC653340
TMEM182
TYW1
SERF2
LOC645944
PPP1R3B
PRCP
PSMA1
FBXO15
C8orf33
LSM2
AOC2
PAQR8
BRD7P3
C6orf211
RPS6KC1
C14orf50
KIRREL2
ACTR6
VDAC1
DCTN1
MRFAP1
SEC63
FAM200B
UQCRB
PLOD3
DNAJB14
PRSS1
LAPTM4A
LRRC38
SERINC1
FA2H
TOMM34
ZBTB8OSP1
ACBD7
USP31
GUCY1B2
SLC7A5P2
GTDC1
FITM2
RAB7B
ICOSLG
RPF2
RPS6KB2
GABARAPL3
TCEB1
SPAG9
NDUFA1
MBOAT1
GDF10
KBTBD3
SLC6A19
MYLK
FRK
FER1L4
C8orf59
KCNJ10
HGD
LOC100128302
ATP5F1
TTBK1
CTDSP1
TMEM196
NAT1
TRPV6
PLEKHB1
FAM78A
AKR1C3
GIPC1
LOC100292178
ASPA
ICT1
DDX43
ZNHIT6
RABGGTB
COL27A1
GLRX
PLAC4
NDUFB8
DPP3
ZNF565
SCAMP3
OR2H1
PRSS3
PIGP
KCNK6
ADAMDEC1
MYCBP
FCHSD1
RNH1
SYNGR2
RAP1A
PGAM1
C1orf59
RNF13
NANS
ZCRB1
MTUS2
RP11-257K9.7
NETO1
QKI
LPGAT1
NDUFAF1
ADAD2
TLL2
MED28
COPG
GINS2
ATR
C6orf106
C5orf35
GLB1
IL12A
IGFBP6
SPANXA2-OT1
CCM2
TCHH
BCORP1
HOXD-AS1
MORF4
FBXO7
SLC25A12
ACTN2
POPDC3
CNP
BLOC1S2
TMTC1
TRMT2B
PPP1R14A
PSMD2
TMEM155
HCCS
LOC100131479
IGJ
DPAGT1
FAM83D
AHCY
ASRGL1
ZC4H2
SLC45A3
CDKN1C
GDPD1
HSPA4L
PPA2
SLC32A1
COQ10B
CNTN2
ACTR1A
PDLIM2
SNX17
DBT
ISLR
C11orf88
NDUFS5P2
DTX4
SPRYD5
PSEN2
EIF4E
POM121L12
ATXN7L3
WFDC10B
PLCD4
NRIP2
ATG4D
C13orf1
ATP6V1E1
KITLG
PRKRA
EI24
MKRN1
ALKBH5
C20orf39
LOC728470
RP1-10C16.2
SNRPB2
LDB3
LOC100294396
MAN2A1
BAZ1B
PET112L
POLR2D
PCBP1-AS1
HMOX2
AGPS
AC023024.1
COL16A1
IER3
RASSF2
CDR2
CBX7
SFXN1
LAMP2
C10orf104
LRRC14
DNM3
CIAO1
RP4-665J23.1
LOC341378
AC010982.1
EEF2
C17orf82
GRSF1
LURAP1L
TPMT
MRPL43
CD300C
ATP6V1G2
RIT2
SH3BGRL2
LOC100131165
CCR7
C16orf88
PSMB9
CYP4F35P
LOC100289408
GPR137
VPS53
ZNF208
AC139099.1
C10orf136
FLII
LOC284825
GSTK1
CACYBP
TUBB2B
FAM73A
CLIP4
ZSWIM7
LRP5L
THOC5
KRTAP10-2
ST3GAL4
NDRG1
FBXL19
SLC9A7
SOX5
COL5A2
PELI3
ZNF554
ZSCAN5A
FAM63A
CREBL2
SPAG7
SFT2D1
PEX19
SLC16A1
LOC100288117
ATIC
GPATCH2
ANKH
GSTT2
UBE2L3
PABPC1L2A
ATP6AP1
OSTM1
HOXC4
WIPF1
CAND1
GPR37
HIF3A
FAM60A
ZCCHC24
WNT11
TMEM14E
SLC31A1
AC108134.5
PMP22
MOG
NINJ2
WIF1
ENTPD2
CD52
NF2
TRIM72
ZNF43
NFE2L2
TTRAP
ZFYVE20
MRPL35
STOML3
RNASE1
PPIL1
AMAC1L2
DPH3P1
TXNL4A
KRTAP4-14
KNG1
AC106037.2
TMEM11
RASGRP3
ASPHD1
CLDN11
ACAA2
LOC729046
ANXA4
CDKN2C
ZBTB8OS
TUSC2
AVEN
DPYSL2
HEXB
IER3IP1
TCEA2
TIMM44
MOBKL3
RP5-988G15.1
LOC440459
RP5-1166H10.2
KRTAP4-12
TRIM44
SALL1
LOC120364
SUPT4H1
HOMEZ
COX17
NUDT12
LGALS8
SLC4A2
KANK4
PSAP
CDC42EP1
COX7A2L
SAMM50
KCNK1
COL9A2
ALG1
CORO2A
FAM86A
KIAA0562
BCAS1
CCNB3
DBNDD2
SLC16A3
SYNCRIP
ARPC3P3
MRPS11
OAZ1
C1orf216
PHLDA3
RGL1
UBAC1
C5orf13
VGF
C20orf24
GPX1P1
STRADA
FAM96B
ETV1
OLIG2
TUBA8
ISCA2
VDAC3
CLDND1
AFF1
ZMAT3
MTERF
KIF6
MRPL53
GAS2
SLC38A8
TBL1XR1
LOC100289338
KIF9
SLAMF8
REXO2
LMBRD1
PRPS1
TEX15
LOC100131532
S1PR5
DEPDC6
ZNF705A
FAM169B
KRTAP10-9
COX6C
CHCHD7
ZDHHC6
AGFG2
NPC1
FBXL19-AS1
C1orf151
RAD50
SLC48A1
ZDHHC7
LINC00174
NDUFS6
CDR2L
FUZ
COX5B
TUBG1
TUBB1
HINT2
CIAPIN1
LOC441204
CATSPER3
SUPT7L
SENP2
RAB4B
KHDRBS3
GPR142
RP11-345P4.1
B4GALT4
TRAF1
HIST3H3
LOC645225
NDRG3
CHST2
MECR
GAPDH
MID1IP1
SDF2L1
ARL8B
ZNF775
RPS4Y2
TPO
FOXB1
BRP44
MRPL21
POP4
TMEM203
MAK16
CARHSP1
REPS2
MRPS25
C21orf37
LOC100132483
SLC5A11
TMEM129
C12orf28
TMEM63A
MTRF1L
C14orf119
SLC2A11
LOC401859
C20orf7
IKBKE
ARFIP1
LOC100287064
COPS4
WASF3
C17orf76
PHLDB1
C19orf41
TMEM140
STAC2
PARP4
LOC392352
PSMD12
ACAT2
RSL1D1
AC010980.2
CASP2
CSRP2BP
CAMTA2
CISD3
C4orf49
PCBP1
LHFP
NDUFC2
PSMC5
BAG1
PPM1E
PSKH1
MRPL9
LOC652826
GPR110
WBSCR22
TP53TG3
ELMO2
PLA2G6
SPEF1
IMP4
GP9
ANK1
SNTG2
RIPK3
DDHD2
ASAP2
PCBP4
MMEL1
GAPVD1
KCNC3
EIF2B4
MAGI1
2004-09-01
SDS
NUP155
MOCS1
CCDC74B
HSPA12A
LOC100131283
CERCAM
APBB3
OLIG1
MAP6D1
MCART6
SEC13
PRDX5
KCNMB2
PPP2CB
NFKBIB
MAG
RBPSUH
LDHA
TMEM120A
MVP
LOC391334
HOXA13
DSTN
KATNAL1
GALT
MTRF1
OR2A5
CORO7
ARHGEF4
LRP12
AP1B1
C15orf61
BTF3P11
LOC90784
NFATC3
BOK
RIT1
CUEDC2
LYSMD2
PDK3
CHRM5
OR4C6
ARMC8
PITPNB
LOC100287291
PLEKHA3
RP4-604K5.1
KCNS1
C19orf42
FTHL17
HOXB5
NDUFS1
GPR171
KCNJ8
ATXN3
ENO2
ZNF728
KRT7
RNF113B
HPN
BTBD16
PTGER2
C14orf176
CDC45L
WNT6
KIF13B
PSMC1P9
UBE2V2
CA1
C14orf129
ZNF664
UBE2D2
HMBOX1
RNF222
TOX4
RABL4
DYNC1I1
RHCE
PKM2
FNBP1
PLLP
FOLH1
HSPA2
RALB
SRSF8
ZNF732
CYB5R2
ACSBG1
SLC18A1
NCAPD3
PTGR1
NEU3
MRPL16
PRSS2
GSPT1
ALS2CR11
PRODH2
RP11-790G19.2
FAM96A
SNHG1
POLR3B
KRTAP9-8
CCKBR
THNSL2
GDF15
KCNH2
TFE3
ZNF648
ORM1
ADAMTS14
GZF1
C13orf23
PNPLA5
FAM58A
VCL
KRTAP10-11
CCDC64B
RINL
FAM124A
PDCD10
PCYT2
KRTAP4-1
LOC728543
CALCA
CRYAB
SOX10
ANP32BP1
NEB
HOXD9
FOXD4
C19orf63
MGC34800
FUNDC1
HARS
GCHFR
TMEM184C
KYNU
TH1L
LRP10
CHMP1B
MAGOH
PGM1
NOVA1
CTNNA3
ITIH5
SBDSP1
SLC14A2
LOC100290375
CAPZA1
LOC100133224
HAPLN2
BUD13
TRPM6
PSME3
KRTAP5-6
LOC100132955
SOCS6
ADAMTS4
VPS72
MRPS31
SNAPIN
RP11-445H22.3
ERRFI1
METTL1
CCT8P1
PRMT1
PQLC1
ATF3
FOLH1B
LOC151162
FXR2
BCKDHB
COPZ2
SIDT2
RUVBL2
BBIP1
RDH11
PRLR
PLCE1
LANCL1
MOP-1
FBXW10
MFN2
CHD7
DYNC1LI2
PNPLA2
CCL7
EIF4E1B
TAF13
C14orf153
C1orf123
TJAP1
CD209
ATP6V1E2
MAPT-AS1
C18orf19
SLC25A24
COX6A1
CPA5
SERPINB8
KRT15
TFEB
CT47A11
PRHOXNB
OTUD7B
UTP3
PRMT5
LGR4
PPM1H
FRG1B
RNASEL
PAIP2
LSS
ZNF784
SORT1
RP4-758J18.2
CEP55
SLC9A3
ELP3
RPS6KA2
SAV1
ARHGAP1
LRRC15
C10orf4
AGPHD1
TRAF4
RAP1B
SRP9
C7orf49
CAMTA1
MED7
COMP
IGSF1
GLDN
MRPS16
PLA2G7
WDR69
RPL26L1
LRRC20
METTL8
LYPD5
LOC646050
FAM123B
LGALS1
HIST1H3J
DCUN1D2
RTKN
DACH2
LOC100133583
AARS
PCDH12
PLEKHA8
GPX8
UFSP2
SCN1B
ZNF219
FAM167B
CABP2
ZNF486
RTN4RL2
FABP1
UBQLN4
ATP6V1H
ELAC2
SHFM1
LCN1
LOC731602
FBXO22
TUBGCP5
PPIAP26
PIGM
C15orf52
FLVCR1-AS1
GJA3
PRKAG1
COL22A1
CSTF2T
NDUFS3
DMRTA2
GREM2
FXYD1
AURKB
MED22
FH
CAMK1G
C10orf90
AC138028.2
COTL1
LMO4
ADFP
CARS
RPF1
ATP5J2
PRSS58
PRMT3
LOC100294469
KRTAP10-10
ITM2B
CNDP1
AC005041.9
PICK1
DTYMK
ZNF738
LOC100288618
MGC21881
PPAP2C
OR2B2
FECH
TMEM90A
AARD
TNNT2
LOC727941
CAPN1
TUFM
FMO4
2002-03-01
MRP63
UBC
FKSG2
RNF5P1
CYP3A7
PRDX2
HERC6
CHMP4B
SPTLC2
RHBDF2
FBXO43
NDEL1
LTB
WNK1
NTRK1
ANKRD20A12P
RMND1
LOC283665
ATP6V1F
GNL3
AP003117.1
TMEM164
RP11-65D13.1
SERINC4
NPBWR2
UNC5B
TMC7
TSC22D3
MRPS9
MTX2
NOB1
C1orf38
SLC35A2
SLC10A3
GOLGA2
CCDC53
DIO3OS
MAP2K1
CENPF
B3GNT6
TMED10P1
ANXA5
AC010422.1
TRPM1
TBX20
ZNF962P
RHOXF2B
TCP1
MRM1
SLCO3A1
MAD2L1BP
BAG5
C2orf88
MAPRE1
C3orf36
EIF4A1P4
LOC728532
KLHL35
MYO3A
DRD3
KIAA0430
NIPAL4
AKT3
ZC3H12D
LOC150622
CCDC104
CRK
MAL
HHATL
CNIH
TMEM149
ZNF365
DTNBP1
BLZF1
C10orf11
ADM
MOGAT2
LOC152217
2010-09-01
DCTN3
MEF2BNB
LOC339524
DPM1
RPL3
C1orf122
C10orf46
PPAN-P2RY11
MED10
RND3
GUCY1A3
OIP5
FHIT
PHOSPHO1
LOC124685
C21orf57
COX4NB
GGT3P
SCRG1
APH1A
TTC7A
SOX2-OT
ZNF320
SLC43A3
TTYH2
AC134312.1
HLA-DQA2
AC034199.2
DEF6
PPM1A
FAM134B
C8orf45
OR4C45
AC002472.9
OMG
PEX11B
HMX3
LOC100294376
DERA
ADAT3
NHP2L1
KRTAP5-3
JAM3
CHIC1
ZNF813
PFDN6
PIK3R3
TMEM93
SUNC1
C14orf83
RP11-267N12.3
NDST2
LINC00326
FAM115C
TMEM98
KDELR3
RNF157
DSTNP3
USP50
C8orf46
ZNF804A
MSH6
GDE1
ALPK1
SNX9
AC226150.1
OSTCP1
ZNF490
CRYM
CLASP1
TRH
GCLM
ST3GAL1
LOC440570
C16orf7
LOC100289632
ANO4
C16orf57
SEMA4D
C9orf95
SH3PXD2A
AC022748.1
EME2
APBB1
PLA2G16
DDX21
SPCS1
ANGEL1
TUBB4
FFAR1
MAGED1
RPL23AP7
RSRC1
RWDD2B
WDR4
CDKN2AIPNL
CADM2
KCNK15
COX8C
BAG3
OAZ3
WDR45
ROPN1L
HDLBP
LOC100131170
FAM149B1
DDIT3
GUCA1B
SERHL2
LBX2-AS1
ACTG1P4
MUC2
MID2
HMGB3P30
BLOC1S1
MRPS15
TMEM167A
LRWD1
LOC100132317
DDT
TIMM17A
CCNE2
PLP1
SSTR2
TMEM189
S100A3
IL17RE
SPEM1
CUTC
INTS7
LAP3
PAAF1
TMEM136
IAH1
LOC728819
PRPS1L1
FDX1L
KRTAP4-2
SDHAF2
IMPAD1
DYNLL2
LASS2
TSR1
IFIH1
PTER
STXBP2
OPN4
GGPS1
SLC36A4
CLEC5A
UROD
SENP3
FGFR2
EDARADD
SIGMAR1
LOC442459
RBM11
PSMG1
PRKAB2
NFS1
PKD1L1
OPRK1
SETP18
FKBP10
[truncated: 18,737 more rows]

## Sheet: H0351.1009
RAB4A		Enirchment in Biological processes
QDPR		Description	GO term	FDR q-value	P-value	Enrichment (N, B, n, b)	exclude
PACS2		GO:0015078	hydrogen ion transmembrane transporter activity	2.65e-13	1.15e-09	3.18 (17643,100,2660,48)	0
GCSH		GO:0016491	oxidoreductase activity	1.08e-12	2.35e-09	1.89 (17643,693,1843,137)	0
LOC442293		GO:0016655	oxidoreductase activity, acting on NAD(P)H, quinone or similar compound as acceptor	3.64e-10	3.97e-07	4.69 (17643,51,1769,24)	0
PAQR6		GO:0022890	inorganic cation transmembrane transporter activity	4.38e-10	3.82e-07	1.94 (17643,521,1784,102)	0
TMEM14C		GO:0016651	oxidoreductase activity, acting on NAD(P)H	2.64e-09	1.92e-06	3.51 (17643,91,1769,32)	0
FNTA		GO:0015077	monovalent inorganic cation transmembrane transporter activity	3.5e-09	2.18e-06	1.94 (17643,362,2208,88)	0
SIRT2		GO:0008137	NADH dehydrogenase (ubiquinone) activity	5.7e-09	3.11e-06	2.41 (17643,37,6324,32)	0
MTMR10		GO:0050136	NADH dehydrogenase (quinone) activity	5.7e-09	2.76e-06	2.41 (17643,37,6324,32)	0
RAPGEF5		GO:0003954	NADH dehydrogenase activity	5.7e-09	2.49e-06	2.41 (17643,37,6324,32)	0
RTCD1		GO:0005215	transporter activity	4.65e-08	1.84e-05	1.62 (17643,1255,1260,145)	0
SDHC		GO:0022892	substrate-specific transporter activity	7.84e-08	2.85e-05	1.66 (17643,1089,1260,129)	0
C21orf33		GO:0008324	cation transmembrane transporter activity	1.52e-07	5.1e-05	1.72 (17643,616,1784,107)	0
MAP1A		GO:0016681	oxidoreductase activity, acting on diphenols and related substances as donors, cytochrome as acceptor	2.18e-07	6.79e-05	8.42 (17643,8,2096,8)	0
CHD1L		GO:0008121	ubiquinol-cytochrome-c reductase activity	2.18e-07	6.34e-05	8.42 (17643,8,2096,8)	0
LACTB2		GO:0022891	substrate-specific transmembrane transporter activity	2.61e-07	7.11e-05	1.70 (17643,916,1260,111)	0
ATG3		GO:0022857	transmembrane transporter activity	3.11e-07	7.97e-05	1.66 (17643,984,1260,117)	0
PMP2		GO:0015075	ion transmembrane transporter activity	8.01e-07	0.000194	1.57 (17643,845,1784,134)	0
YME1L1		GO:0048037	cofactor binding	1.17e-06	0.000269	2.24 (17643,259,1399,46)	0
CFL2		GO:0016679	oxidoreductase activity, acting on diphenols and related substances as donors	2.1e-06	0.000459	10.89 (17643,9,1260,7)	0
EML2		GO:0003824	catalytic activity	3.48e-10	5.05e-07	1.29 (17643,5455,1148,459)	1
CBR1
C7orf61
SCLY
CCDC25
ELAVL3
SLC35E3
KIAA0101
TMEM33
MMACHC
KIAA0196
SV2C
NUDCD2
TRADD
STK39
IDI1
TP73-AS1
ZNF503
UBXN8
AMPD3
NSF
FTH1P20
TATDN3
CCT6B
COPA
TRIM41
PIGT
GMPR2
NIPAL3
TBC1D9B
TPP1
DIABLO
PYCR2
GAL3ST1
SYAP1
LOC439949
NOX4
PBX3
DHRS7
ZNF826P
GCLC
ADIPOR2
RNF130
ABHD12
STX16
SYNJ2
DHFRP1
BRP44L
MOXD1
MYEOV2
RFFL
CLN5
PTCD3
MOBP
DLSTP
FAM82A2
CMTM5
AIF1L
STAR
ALG5
MAP4
PTP4A2
TMX4
LOC100287799
PLK1S1
TMBIM1
ABHD2
PLEKHB1
FEZ1
PEPD
ATP10B
CLN8
SNRPG
HIGD1A
TBC1D12
CYP4F29P
S100B
AATK
USP54
RASSF2
ZCCHC24
TALDO1
CYB5A
SFTPC
LIPA
IST1
CTTN
TANC1
C12orf62
TMEM85
UGP2
FAM162A
RAB9BP1
PIP5K2A
NDUFV2
SYT2
NDUFA12
SBSN
PRIMA1
WDR41
IFIT2
WNK1
NDUFA6
ALAD
RAPGEF3
XPO6
CIDEA
SYMPK
ENDOD1
PMPCB
SVIP
POU2AF1
NRIP3
NEFL
CASKIN2
KIF13B
AK2
PSMB9
CPPED1
SLC4A2
TCFL5
SCN4B
ENPP6
SLC24A1
ATP1B3
DAD1
PFKL
CYCS
TMEM206
MAGEL2
CA14
RNF141
LOC644006
NFE2L2
TRIM35
AC079953.2
HDHD2
ACAN
SLC35D2
FAM84B
MYO9B
SLC25A5
NDE1
ELOVL1
SYNGR2
C10orf128
SPAG9
PCTK3
PPA1
C18orf55
ATPGD1
FUNDC2
Z83840.4
HPS1
LOC342541
BACE1
DPH3
CTDSP1
TP53INP2
TM2D1
ARRDC2
KIAA0562
RNF13
LIMK1
RCCD1
HN1L
AFMID
ATP5EP2
NEFH
RNF125
EPN3
RNH1
TULP4
TRAK2
DNAH10
PNPLA5
LOC100132351
VDAC2
FNBP1
MCCC1
ANKRD20A9P
NPC1
CHMP2B
NDUFB6
ABHD6
RHBDL2
SNX6
AIFM1
C11orf67
OLIG2
C5ORF62
C16orf88
AGTPBP1
TIMELESS
PDZD7
LOC728327
NUDT8
EFHD1
SLTM
SNX22
PIGK
KCNA3
SAP30
SLMO2
PCBP4
SIPA1L3
PCCB
RBM43
QKI
C20orf30
SCCPDH
SLC35B2
LYRM7
KIAA0090
CHD7
ACHE
C20orf43
PIR
TP53TG1
TRAF4
ACYP2
GNA14
CENPN
DHCR24
PSMD6
TNPO1
UQCRC2
PIGY
ANP32BP1
BOLA3
CDC42EP1
LRRC63
C18orf1
GRID1
COX4I1
PHF5A
GPIHBP1
DLD
SCGB2A2
SOX10
HMOX1
LOC100127899
CBR4
RAP1A
C5orf4
SLC31A2
SPP1
ROM1
ORMDL2
MTIF2
SPOCD1
HOXD1
FBXO7
CA2
C7orf55
ISCU
DNAJC22
TTC39A
SNPH
GJB1
PRDX4
AATF
CYBASC3
FAHD2A
DYNC1LI2
BRD7P3
GLTP
PLEKHG4
NOL3
TIMMDC1
UNC84B
PGAM4
LOC729164
UNC5B
CLDND1
ACY1
FGF7
LOC100131165
TF
C17ORF110
AC022100.1
SGK2
GTF2A2
COL9A2
FAM171A1
FA2H
AR
KIAA0355
NDUFB4
DMRTC2
KLK6
LOC729222
MGST3
KIF1C
ETFB
JAM3
APOL4
AGPAT4-IT1
ATP5G3
MTMR2
C5orf35
FAM73A
HSD11B1
ATP5G1P5
RAD50
OAT
ARF4
RIMKLA
SERINC1
ATP5E
C18orf32
PHLDB1
NAPG
KCNQ1DN
EIF4H
PIGF
LOC100128100
ARHGEF17
NDUFA7
ALG14
AIMP1
TMEM59
NDRG4
VAMP3
TDH
DMBT1
C1orf43
EMILIN2
BCAS1
ICOSLG
ASPRV1
EPRS
MICALL1
FNTB
FAM124A
TATDN1
TMEM63A
LRP5L
TMEM98
OAZ2
PLLP
ZCRB1
GATAD2A
SAP18
SPARCL1
CMC2
LPCAT2
C2orf76
DBNDD2
NINJ2
NDRG1
ANKRD2
TMEM139
PRPSAP1
TKT
LOC440181
AC087645.1
KRTAP10-10
SLC5A11
HIST1H2AC
KRTAP12-2
TMEM14B
EFS
PTPRH
ATP5G2
ATP2B3
TRAF1
TYW1
LINC00174
LOC131055
AEN
ZNF208
CORO1B
RBPSUH
SH3PXD2A
CFL1P1
CAPN3
ERMN
CKLF
LAPTM4B
ZNF728
PDIA4
COL9A3
ATP5O
CHKA
DCAF8L2
TMEM129
CHST15
KBTBD11
APOOL
SLCO3A1
YIPF6
IDH3G
SLC45A3
AP003117.1
OR5B17
C21orf88
TMEM149
DOK3
GJC2
TAX1BP1
DIO3OS
PSMA2
SLC39A11
SPAG8
SNX20
DCUN1D4
UQCRQ
ZNF816A
LOC100130746
SLC20A2
GPRC5B
HES6
2004-09-01
FAM101B
DET1
GLRX2
NFE2L1
SLC16A1
C19orf69
AC094086.1
LINC00162
AOC2
SGK3
AC004690.2
PMP22
MFF
C15orf24
LOC647252
CRYAB
NDUFB5
HOXD-AS1
IMMT
CD209
SH3TC2
SPHAR
PSPH
ANXA5
ANGEL1
CNP
HTRA1
CD59
MAP6D1
CARHSP1
PLEKHB2
KIF13A
CDC42EP2
DMRT2
DNM2
TMEM132C
KIF6
MRPL51
SDHD
RNMT
LLGL2
EEF2K
LOC441666
RPS6KA2
PRUNE2
SEMA4D
CDC123
SNRNP25
POM121L12
PLOD3
FAM135B
NDUFB3
HDAC11
GGNBP2
KRT10
CISD1
C15orf51
SLC48A1
BCAT1
LIPE
CLDN11
WIPI1
SERPINB6
DLEU1
LOC728470
KCTD9
UQCRBP1
LIPC
2010-09-01
HIATL1
RNF114
UCRC
FAM108B1
C16orf63
STK4
MORF4L1
MRPL24
PHF6
MPP1
CTSD
NME2
DNAJC18
ATG4B
MRPL22
PAR-SN
MRPL48
LOC100289632
LOC642513
EPB41L4A
FAM63A
DYNC1I2
GNGT2
GRHPR
ACAD9
RTKN
ATP5A1
LOC728532
CTSL2
PPP1R3B
SLC39A7
CERCAM
TEX15
MAN2A2
PADI2
ZNF664
NDUFB9
HSPE1
KRTAP4-14
PXK
LOC729739
FEV
SAV1
DOHH
HMBOX1
ATP1B1
DOLPP1
DPYSL2
TMEM140
SAP30L
PDHB
MYLK
SNN
FOLH1B
CYP4F35P
AC012100.1
PPAP2C
OR5K3
CLPTM1
WIPF1
TMEM151A
G6PD
SEC63
FAM115A
RELT
SFT2D1
PSMC2
MDH1
LDB3
KIRREL2
MTX3
LRP10
SPTLC2
PLA2G16
CHST6
MAGT1
MSH6
EMCN
EEF2
NARS
MGC21881
SNX24
CNTN2
LPGAT1
LINC00302
ZFP91
KCNK1
LOC100289338
DDX11L2
MAN2A1
SLC2A11
LAP3
HSPA2
ZNF565
LOC643997
GSTT1
ZDHHC9
CYP27A1
LOC730144
TRH
AC010332.1
LDHB
SRGAP2C
ANKRD62
C13orf15
BEND6
ZNF43
LOC646890
MRPS22
SDHA
PTRF
SLAIN1
PAQR8
PK4P
TMEM9B
AC130454.1
LOC100132955
PSEN1
KTELC1
CCDC43
RRS1
C5orf44
MOG
DNAJC7
MXRA7
DCTN6
SUCLG1
RASGRP3
TMX2
MRPS18C
RAB7B
FKBP4
CLIP4
RHOBTB2
ATOH8
SLC12A9
UBE2V2
ANP32B
C22orf9
C1orf198
C1orf2
CLEC4M
PSMD3
ASPA
CDKN1C
LOC100133150
LDLRAP1
LASS2
KCNK15
PCBP1-AS1
SFTA3
LOC100129104
VAMP1
TMC7
C10orf136
ZFYVE20
NAGS
SRP68
PPARGC1A
CBX7
PTGER4P2
LOC728153
DERA
NT5DC1
CATSPER3
AP1S2
KPNA6
CPM
NRIP2
PNKD
ELMO2
VEZF1
RER1
AC139099.1
PREX1
SOD3
CLDN9
PIGM
KCNA1
ATP1A3
BTBD16
C14orf50
LOC729370
TRUB2
ITGB1BP1
TBX20
RRM1
ZNF99
ACAA2
LAMP2
EPDR1
NQO1
LSS
SLC25A3
VAMP4
KAT2B
ITGAV
SOCS6
MAG
ATR
AP3S2
RNASE1
C13orf1
KCNN4
OTUD7B
PPP1R14A
LOC100131170
C1orf77
ZC4H2
MID1IP1
DDB1
NOM1
TXNDC17
CLDN15
C15orf52
C10orf90
RPS6KC1
TMEM136
C20orf3
UBIAD1
S100A8
HBEGF
MRAP
PCSK6
TTC35
BCL7B
FGFR2
TGFB3
LOC402644
DOCK1
ST13P4
C16orf7
PAAF1
C22orf28
SLC25A5P1
DNAJA3
MALSU1
CHCHD4
OLIG1
ZNF24
MCF2
YEATS2
ADAMTS4
DRD3
WTH3DI
GABARAPL2
SLC6A6
WDR16
FBXO33
SIDT2
DENND5A
PDXK
URB2
PRDX3
FOLH1
ECHS1
FKBP2
NETO1
S1PR5
NEB
NF2
RP11-65D13.1
HTATIP2
QARS
VSX1
WNT11
SLC16A6
MRPL43
C17orf82
PIGO
FTHL17
MRPL12
TTC27
HNRNPUL2
BLID
ADRA1B
USO1
ATP1A4
SPOCK3
ZNF469
PSMD14
GBF1
UBE2H
MAL
SNX27
C4ORF52
COL27A1
PLP1
RBPJP6
PPIAL4B
C21orf57
PARL
AHCY
FRMD8
APBB2
WBP2
MBOAT1
ESM1
CMC1
VPS13D
LCNL1
ZNF775
SBDSP1
PARVA
MYO1D
TRPV6
ZNF66P
FAM107B
HDDC2
MUTED
NEK3
DHRS4
KRTAP10-9
SOX2-OT
CARD14
TAF7
PCSK7
COL16A1
VPS53
LOC653340
LOC100130897
AGPAT4
C19orf36
FTHL16
ZNF486
TMEM182
ANXA6
NME1
KCNAB2
SEC13
C14orf138
C10orf10
IER3
DCTN1
DNAJC19
SLC9A3R1
ZNF160
C1orf122
RASGRP2
LOC100132346
AC138028.2
H2AFX
TSPAN15
REPS2
LOC441722
PDAP1
IDH3B
SLC39A13
OMG
CCDC6
C12orf34
CHADL
FBXL19-AS1
PRRG1
CES7
PPFIBP2
LCE4A
NFU1
TRPV5
PFKM
SLC25A12
CHMP5
GLO1
ATP5I
ZNF320
USMG5
C14orf166
LOC650095
MITF
SMOC1
RP11-178A10.1
AQP11
GANAB
CALM1
AC108134.5
RGL1
RP1-10C16.2
ENTPD5
MAP2K4
SOX8
ZW10
TOMM20L
ASRGL1
SDS
DCT
TMEM165
KLHL21
ACBD7
TRUB1
RBP7
LOC100128302
AC023024.1
GLB1
ADAT3
CNTFR
UBE2D3
SORT1
GPR37
ENPP2
SDSL
REEP3
BCKDHB
CCNB3
LOC150622
KDR
TMEM55A
BCAP31
JKAMP
LOC389705
ARFIP1
PTPDC1
LOC100131532
LOC441204
PLCE1
NAT8L
SNX21
RAP1B
UGT8
CTSK
TRMT2B
CCT6A
PRMT3
PCNA
SDCCAG10
PCGF3
HMSD
CD82
NME2P1
NLRP2
C2orf88
BRP44
SLC7A5P2
TRIM44
CLPTM1L
MMEL1
CD300C
HOMEZ
SLC22A23
TMCC2
DMRTA2
ST18
GLDN
ARHGAP1
CNPY1
PSMD2
SYT12
LOC730234
LOC493754
BAZ1B
C1orf216
PPIAL4G
PEX11G
NGFR
ZEB2
CCNE2
DEXI
TTBK1
ALOX12
C9orf119
CD9
IDI2
CYB5R2
FBXW2
PSMA5
ERP29
LRRC15
GSN
LOC646050
WDR61
ALKBH5
C4orf49
COMP
HGD
RP11-446H18.3
TTYH2
MRPL15
LOC439953
ABCA2
KCNJ10
OXNAD1
MAPT-AS1
TMEM196
PSMB5
POLR2F
ARHGAP23
COX16
MMS19
LASS3
AC010974.2
C4orf27
C21orf37
TBXAS1
LMBRD1
SGK1
CRYL1
ITGB8
TRIM72
AC034199.2
GTDC1
C18orf42
ALS2CR11
ZNF219
NR1I3
PCGF2
PDE11A
GPER
SPG20
PGD
MCM7
C12orf32
HPN
PNPLA2
MPDU1
C2orf18
SRP9
SPEF1
TFEB
SCN2B
RP4-604K5.1
CASP2
RETSAT
MIA3
CTNNA3
FLNB
KITLG
COX11
ADAD2
ICMT
HOOK3
RNF5
FIS1
YIF1B
MAPRE1
COL4A3BP
TMCC3
FAM200B
CUEDC1
ITFG3
ATIC
PAIP2B
MTUS1
LINC00265
SEC22B
C19orf42
ZMYND12
DSE
ZNF117
LOC100131972
AFF1
CNKSR3
HIF3A
CDK6
ANKRD42
SLC26A9
HIF1A
RDX
SLC25A25
C1orf133
GLIPR2
CNDP1
PLD1
ATP5B
SLC13A3
GRINL1A
SDHB
ACER3
MVP
SLC47A1
CEP170
ZBED3
NDUFS5P7
NUDT9
PPP2CB
RSL1D1
CD8B
PEX14
ATXN3
CSRP1
LOC390282
REPIN1
LOC100287852
PTP4A1
ITGB1
UQCRC1
HAPLN1
NPC2
ZNF737
LRRCC1
LOC653375
KCNC1
NAT1
SPEM1
TCHH
SNRPEP4
SUNC1
GPT
MCHR1
AIDA
TRPC4AP
RP5-1166H10.2
TNFRSF21
KIAA1033
NAT5
PPIA
BOK
HSH2D
CCDC121
THBS4
NLRC5
UQCR11
ADAMTS2
GSPT1
ALG1
TCP1P3
FEZ2
SLC9A7
NEFM
HISPPD1
EML3
SLC12A2
TFDP2
DICER1-AS
GYG1
ATP6V1E1
B4GALT4
OGFR
MLXIP
KRTAP9-8
PROX1
TRAPPC4
C12orf76
MAP4K4
DENND4B
FAM125B
RIT1
CEP97
RAN
GPATCH4
PRLR
BPGM
RPA3
C4orf22
ITIH5
NPLOC4
CAND1
CSNK1A1P1
CCT6P1
GOT2
ATP6V0E2
USP5
FBXL19
GJA3
UQCRFS1
ZNF714
LOC100130932
ST3GAL4
FBXO15
ST6GALNAC3
PCSK2
AC017099.3
TMEM38B
METAP2
CUL4A
C1orf151
ERBB3
CALCA
COX7A2
VARS
RRM2B
VILL
ASPHD1
FLJ39653
UBR3
LOC100292178
ATP1A1
TMEM31
CYTH1
HINT1
C9orf24
EFCAB5
KRTAP10-3
MOCS1
AC025647.1
GLRX3
PI16
LSM2
SHC4
POM121L1P
OR9A2
CA13
ALDH1B1
HBXIP
ZNF738
C19orf63
TRIM62
TAF9
BTF3
ETV1
C6orf211
LOC100132622
MRPS36
RP11-267N12.3
LINC00116
ECM1
KRTAP10-6
HOXD9
SLC38A8
HDLBP
ZNF83
KCMF1
TUBG2
MEF2BNB
CCR7
PC
EIF2S1
PRCP
NDUFB2
RP1-21O18.1
DSEL
DOCK10
RAD54L2
UQCRH
PSKH1
STOML3
PFDN6
MDFI
HAPLN2
SYDE1
KRTAP4-2
PIGP
CDADC1
TDO2
NAE1
C7orf44
KLHL4
LANCL1
CHST3
COMMD6
TNAP
SEC14L5
KRTAP5-2
COX7C
LOC100288618
FAM86A
ATG5
RABGGTA
CCDC21
PHB
VPS35
LBR
AMAC1L2
LOC729680
ZNF493
C11orf9
ATP5F1
VPS4B
THEMIS
NDUFAB1
FAM134A
C11orf88
CNDP2
ADAMTS14
LOC100287064
LOC100131283
SLC10A3
EMC3
EIF1
INTS7
TMTC1
ISCA1
ZMIZ2
CREBL2
GPX8
CHMP4B
C1orf113
GLT25D2
MYO3A
FMO5
LOC645944
PRIM1
SLC25A13
RABGGTB
UBE2L3
BLZF1
RHOU
GGT3P
KIF1A
KIAA1755
CTR9
PRR5L
LOC100131785
FBXW10
TMEM64
FMO4
KCNMB2
MAP1B
COX6A1
LAYN
SCD
AMPH
CDH1
MTO1
SPCS2
MOSPD2
TRIM49
PTGER2
ITGAE
MRPL46
SEC62
SEC16B
SLC36A3
C10orf104
FRK
RAB11FIP5
FAM133B
ANXA13
LOC648603
RNF214
MAP3K10
LOC731602
CCDC56
FN3KRP
MPDZ
SASH1
ANKH
NKX6-2
URB1
LHFP
TMEM125
TCIRG1
UBE2O
HRASLS2
PLEKHA1
MCART6
POLR2D
TMEM99
FAM173B
RINT1
HIST3H3
KYNU
TTC7A
BEST1
TMEM147
PRKAB2
PRR7
ZFP42
SYPL1
OPN4
ATP5L
SERINC4
FBXW11
DHFRL1
WDR69
C19orf41
ZC3H15
TEKT4
LSR
KRTAP10-2
C9orf5
PLCD4
UMOD
SLC18A1
FGF1
LCTL
AC022748.1
ANKRD20A7P
USP8
SEL1L
TLL2
NDUFA4
C21orf49
CHCHD3
PGAM1P5
UBC
DEPDC6
TMEM164
TMEM184A
C12orf10
KCNK6
GNG8
ZCWPW1
C8orf46
FYCO1
TRPM1
ORAI1
LOC100131482
HHATL
DIP2B
APLP1
IQSEC2
COPS5
KCNQ5
FUZ
FRG1B
SLAMF8
TOMM34
ATN1
MYLK4
UFD1L
SDF2
KRTAP4-12
ALPK1
ATXN7L3
SPANXA2-OT1
OPA3
SMYD2
LOC100294376
LOC283701
NKX6-1
OR2B2
ESAM
TCP1
OR2A5
C12orf11
KANK4
DNAJB14
NDUFA8
SLC25A20
ZNF490
TMEM37
KRTAP5-8
SEC11B
TMED10P1
LOC728543
PRKCQ
HAUS6
ANXA4
UQCRB
TTTY13
DTNBP1
KLF16
TBL1XR1
GALNT6
ADRA2C
TTTY9B
TTC32
GPATCH2
COPZ2
LHX8
TTC38
RPTOR
SYNCRIP
DDX52
ZNF576
AHSA1
LOC440173
SDF2L1
IFNAR2
SFPQ
ROBLD3
SURF4
ZSWIM7
PRKRA
RHBDF2
OBFC1
CAPZA2
WNT3A
SLC6A9
HADHA
IARS
SF3A1
GPR110
SNX9
C2orf24
DMRT3
PEX19
SPG21
PARP3
POLR2J4
ZNF680
LTB
WIF1
E2F4
C21orf58
KIAA0100
SRPR
LINC00317
GORASP2
ZNF705A
C8orf59
MRFAP1
LOC124685
OR52I2
FAM96A
C2orf54
LSG1
MUC2
LRRC14
SEMA3B
CNTNAP4
HLA-DRB3
GINS2
MTUS2
LOC729400
LOC729313
EFCAB2
PLEKHH1
IGSF1
TMC6
AC024575.3
ACBD3
FBXO22
ZNF708
AKR1B1
MFN2
RAB37
MAP7D1
TRPM6
ACTN2
CHRM5
MED28
TAX1BP3
PLEKHG3
SLC39A2
CD99L2
SIK2
DUS1L
CDR2
MMP9
RP11-196D18.6
MMP19
CDC45L
ZNF529
LRRC37A16P
DACH2
PCDH12
USP30-AS1
CCDC40
METTL8
ANAPC5
MAVS
TMED7
C17orf101
FAM83D
ZNF85
QPRT
CCNY
ORM1
DDO
SLC9B1P1
HPS4
ANKRD20A12P
TOMM22
SALL1
ASAP2
SERHL2
LAPTM4A
HSPA8
ADAMDEC1
HMX3
IRX6
TXNL4A
ZNF554
SYT11
PALM2-AKAP2
MYADML2
C6orf146
TSPAN8
MAP9
ARL2
MGAT3
AGPHD1
NDUFC1
NIPAL4
TMEM126A
LOC341378
DBT
ANLN
C9orf23
LIN52
MYO1E
C14orf153
FRG2C
TUBB1
ADAD1
AGAP3
B3GALT4
FRYL
C1QTNF3
ARIH2
SLC6A3
LOC729046
AC005840.2
RILP
FOXB1
PDCD10
TMEM87A
GAPDH
LOC100288902
TK2
NFKBIB
RPL23AP7
HIP1
COL7A1
IFIH1
ACTG1P4
TSC22D4
LOC729317
RHCE
FUT8
ZNF648
LOC100418883
FRMD4B
ARF6
PLA2G7
DRAP1
GPR139
NDUFB8
PEX10
RRP12
TGM7
C19orf68
C14orf83
DDX21
PTGDS
MRPS28
PTPRU
AGPAT9
DYNLL2
DNAJB2
MGC34800
ITGB2
TPD52L2
COX5A
PSRC1
LOC644794
PTPRM
IQCB1
CENPB
CD52
LOC100289137
TXNL1
ATP6V1H
TRIM10
ESRRA
KIAA0430
C9orf85
OR10R2
ZYG11A
CD83
PPAPR3
DNER
ZFYVE19
ACAA1
MRGPRX1
ITM2B
KBTBD3
ZDHHC3
SPHK2
PKD2
MFSD6L
COL5A2
FAM149B1
OR14C36
LOC100134103
HCAR1
C7orf49
SPATA2L
LINC00545
DUSP16
CA1
THNSL2
SET
RAB5A
LOC283481
GSTO1
CHST11
DIO3
SLC16A3
PDLIM2
LOC100289026
AC115090.1
COL22A1
CDNF
USP31
SERHL
ARL3
LOC100289949
GUCY1B2
DSTN
GRM3
PSMC1P4
UBQLN4
AKR1C3
UBE2E1
GGT7
TRIM56
OR4C6
WFDC10B
CBFB
CABP2
C2orf90
CYP3A7
NADSYN1
AC068580.3
LRRC4
ATP9B
RAB10
C5ORF27
XIRP1
NAP1L4
LOC441124
AKT2
LOC100288755
ITPRIP
PCCA
TPO
HIPK2
LOC90784
STRADA
AIMP2
GDF15
LOC100289552
CCDC74B
E2F1
PDZK1IP1
SLC32A1
CDR2L
CDC2L1
SLC36A2
ZNF784
TMEM218
PLAC4
SEMA4C
ENPP4
PLA2G6
ENTPD2
SPINK7
MDH2
C1orf123
LPHN2
OR10W1
ZFPL1
ZNF330
PIK3C2B
CNPY2
RAB11A
HSPB6
SCAMP3
SCRG1
PTPN1
RNF112
FGF9
C1orf229
GAPVD1
LOC344382
RIOK2
CCDC47
ACR
PFDN4
ASNA1
PKM2
FAM60A
LOC389791
EIF3A
ANXA9
RCAN2
TUBB2B
EVPL
ATF3
CGN
PUF60
RORC
LOC100294396
SPATA6
UGT2B17
DDX1
DGCR2
PRODH2
EIF5B
MRPL13
ZMAT3
ZNF652
GARS
LOC401480
NAP1L1
MBNL3
ADD3
NMNAT1
TJAP1
ELMO3
SERF2
PRSS58
GJA8
ANAPC7
ZNF676
C8orf33
TYW3
WASF2
RAD17
ARMCX3
C1orf144
APOL1
CISD3
LZIC
HLA-DOB
CPEB1
ACSBG1
COX18
GPR148
ADO
ATG16L2
HCCS
LOC120364
C8orf45
FAM184B
CPS1
APIP
EEF1E1
SOX5
TBC1D2
NDUFC2
DOCK5
LOC651845
CLASP1
GPR119
PTPLAD1
LPAR2
HIP1R
TTC1
THRAP3
IFFO2
TCEA2
TOMM40
COPS7A
SMR3B
TSPO
GPR37L1
ISX
KRTAP5-3
TMSB4X
JMJD7-PLA2G4B
AC018865.8
PSMC5
OCIAD2
RP4-758J18.2
DLG2
HMOX2
CD163L1
POLR2J2
RP11-440L14.1
TMEM187
SELT
PARP4
ITPR3
OR9G9
TCEB1
MRRF
BLOC1S2
FOXN2
COL4A5
LOC100290528
ISLR
BCORP1
PEX26
C5orf13
LINC00294
CAPN13
ZNF414
DPEP1
IGDCC4
SDCCAG8
TTLL12
ZFHX4
ASAP3
ENTHD1
PHLDA3
LINC00326
SLC6A19
SHFM1
KCNG2
SYNPO
SNHG1
MSI2
LOC100131479
LOC645195
ATP5G1
LITAF
NES
LOC284825
SLC27A6
DNAH9
MYOC
PSMD4
IGF2
C21orf63
RTN4RL2
PDHX
AMZ1
OPRK1
GPR157
HOXB5
C21orf91
PSAP
FLVCR1-AS1
MRM1
HEATR5A
SLIT1
CYP2J2
TMEM192
BBIP1
AGFG2
TPMT
SH3BGRL2
C10orf54
LOC729314
C6orf162
LHPP
NDUFB10
SOX17
KRTAP2-4
RPS6KB2
SAMD4B
GMPR
FEZF1
TRIP6
PTGR1
RNF222
GOLGA2
SLC17A4
FAM57B
GANC
ZDHHC7
SLC7A8
BLVRA
RAB4B
LOC100132317
NUP155
PRG3
FDX1
TMEM144
ASB4
AMN1
OVOL1
ZNF813
OR6C3
SLC31A1
CHST2
BIN1
ZNHIT6
VDAC1
IDH3A
STAMBP
SHROOM1
FPR2
PEMT
GAA
KLF15
C17orf75
RABL4
PPAP2A
SLCO1A2
LOC643475
PHLDB3
TRIM59
PLAT
DDX47
LOC100131564
MLH1
TBX19
LRRC38
SLC44A1
TMEM120A
CCDC150
AC106037.2
AC010982.1
AC073043.2
STX2
ADORA1
ATP6AP1
FHIT
NDUFS2
DAPK2
DTYMK
ADAM6
LOC100288721
RPS6KA1
LOC100288083
LRWD1
SETP18
MRPS16
MAFIP
PDHA1
UQCRHP2
CRK
GPR150
APOL3
OAZ1
HUS1
RAB6B
LOC100290375
CSTF2T
CHCHD7
PHOSPHO1
FAM115C
C19orf54
[truncated: 18,737 more rows]

## Sheet: H0351.2002
SCCPDH		Enirchment in Biological processes
DIS3L		Description	GO term	FDR q-value	P-value	Enrichment (N, B, n, b)	exclude
PRDX4		GO:0044248	cellular catabolic process	1.17e-37	5.56e-34	1.51 (17643,1157,6440,638)	0
TP53TG1		GO:0006396	RNA processing	1.29e-34	3.68e-31	1.69 (17643,770,5536,409)	0
PIGP		GO:0016071	mRNA metabolic process	1.7e-33	4.05e-30	1.82 (17643,543,5536,310)	0
JKAMP		GO:0009056	catabolic process	1.8e-33	3.67e-30	1.40 (17643,1607,6440,823)	0
MESDC2		GO:1901575	organic substance catabolic process	8.26e-33	1.47e-29	1.44 (17643,1361,6440,714)	0
ETFB		GO:0046907	intracellular transport	3.5e-32	5.55e-29	1.54 (17643,1395,4857,590)	0
TMEM59		GO:1901564	organonitrogen compound metabolic process	4.41e-32	6.3e-29	1.44 (17643,1543,5750,726)	0
FTHL16		GO:1902582	single-organism intracellular transport	1.29e-30	1.67e-27	1.54 (17643,1125,5370,529)	0
TMEM9B		GO:0070972	protein localization to endoplasmic reticulum	3.65e-30	4.35e-27	3.01 (17643,94,5106,82)	0
C6orf89		GO:0044265	cellular macromolecule catabolic process	7.27e-30	7.99e-27	1.73 (17643,635,5380,335)	0
DAD1		GO:0045047	protein targeting to ER	1.26e-28	1.2e-25	3.17 (17643,85,4852,74)	0
EIF3J		GO:0044085	cellular component biogenesis	1.82e-28	1.63e-25	2.66 (17643,134,5106,103)	0
EIF1		GO:0034660	ncRNA metabolic process	3.62e-28	3.04e-25	1.78 (17643,508,5490,282)	0
ATP5I		GO:0051649	establishment of localization in cell	2.01e-27	1.51e-24	1.66 (17643,1519,3036,433)	0
POLR2G		GO:1901566	organonitrogen compound biosynthetic process	4.04e-27	2.89e-24	1.66 (17643,824,4859,376)	0
DPYSL2		GO:0072599	establishment of protein localization to endoplasmic reticulum	4.28e-27	2.91e-24	3.30 (17643,89,4321,72)	0
CNPY2		GO:0009057	macromolecule catabolic process	7.94e-27	5.16e-24	1.54 (17643,773,6390,431)	0
ALG14		GO:0006613	cotranslational protein targeting to membrane	1.03e-26	6.37e-24	3.09 (17643,86,4852,73)	0
RNF167		GO:0015031	protein transport	2.38e-26	1.42e-23	1.62 (17643,1254,3747,432)	0
VBP1		GO:0006413	translational initiation	3.97e-26	2.27e-23	2.89 (17643,127,4321,90)	0
NUDCD2		GO:0045184	establishment of protein localization	4.1e-26	2.25e-23	1.59 (17643,1361,3747,460)	0
C9orf119		GO:0006605	protein targeting	1.07e-25	5.65e-23	2.04 (17643,259,5610,168)	0
PCCB		GO:0006614	SRP-dependent cotranslational protein targeting to membrane	1.23e-25	6.26e-23	3.13 (17643,79,4852,68)	0
C5orf35		GO:0034622	cellular macromolecular complex assembly	3.55e-25	1.75e-22	1.86 (17643,674,3710,264)	0
PRDX1		GO:0006364	rRNA processing	1.12e-24	5.34e-22	2.16 (17643,230,5183,146)	0
SCRN3		GO:0022904	respiratory electron transport chain	1.41e-24	6.5e-22	2.77 (17643,87,5495,75)	0
HEXA		GO:0006886	intracellular protein transport	1.47e-24	6.56e-22	1.81 (17643,728,3747,280)	0
PIGF		GO:0044281	small molecule metabolic process	1.86e-24	8.05e-22	1.38 (17643,1661,5707,739)	0
FIS1		GO:0072594	establishment of protein localization to organelle	2.18e-24	9.15e-22	2.04 (17643,307,4892,174)	0
ARHGAP1		GO:0071840	cellular component organization or biogenesis	2.87e-24	1.17e-21	1.19 (17643,4713,5874,1874)	0
RNF5P1		GO:0016072	rRNA metabolic process	3.31e-24	1.31e-21	2.13 (17643,236,5183,148)	0
ECHDC1		GO:0006412	translation	1.6e-23	6.17e-21	2.21 (17643,221,4908,136)	0
SEC13		GO:0019752	carboxylic acid metabolic process	2.16e-23	8.13e-21	1.54 (17643,805,5707,402)	0
SFT2D1		GO:0022900	electron transport chain	3e-23	1.1e-20	2.71 (17643,89,5495,75)	0
COQ5		GO:0044711	single-organism biosynthetic process	4.08e-23	1.46e-20	1.39 (17643,1209,6538,622)	0
CNDP2		GO:0033036	macromolecule localization	2.05e-22	6.98e-20	1.44 (17643,1615,4401,582)	0
RNF141		GO:0043043	peptide biosynthetic process	2.64e-22	8.77e-20	2.12 (17643,244,4908,144)	0
FAM149B1		GO:0000184	nuclear-transcribed mRNA catabolic process, nonsense-mediated decay	7.85e-22	2.55e-19	2.62 (17643,103,5230,80)	0
MSH6		GO:0070271	protein complex biogenesis	1.14e-21	3.62e-19	3.03 (17643,70,4997,60)	0
RDH11		GO:0034470	ncRNA processing	1.39e-21	4.22e-19	1.86 (17643,365,5183,199)	0
ARSA		GO:0008104	protein localization	1.39e-21	4.14e-19	1.49 (17643,1601,3747,507)	0
CCDC53		GO:0065003	macromolecular complex assembly	6.99e-21	2.04e-18	1.38 (17643,1332,6026,626)	0
LMBRD1		GO:0006612	protein targeting to membrane	8.77e-21	2.51e-18	2.34 (17643,141,5294,99)	0
SHISA4		GO:0033108	mitochondrial respiratory chain complex assembly	1.17e-20	3.27e-18	2.92 (17643,75,4997,62)	0
PUF60		GO:0055114	oxidation-reduction process	1.5e-20	4.12e-18	1.51 (17643,847,5495,399)	0
TUBA1C		GO:0090150	establishment of protein localization to membrane	4.76e-20	1.28e-17	2.79 (17643,243,2472,95)	0
ZNF480		GO:0006402	mRNA catabolic process	6.25e-20	1.65e-17	2.12 (17643,180,5492,119)	0
TCTA		GO:0043604	amide biosynthetic process	6.7e-20	1.74e-17	2.03 (17643,314,4321,156)	0
TMEM164		GO:0043603	cellular amide metabolic process	6.94e-20	1.77e-17	1.62 (17643,518,5813,277)	0
UBE2A		GO:0000956	nuclear-transcribed mRNA catabolic process	6.97e-20	1.75e-17	2.15 (17643,168,5580,114)	0
AC008073.1		GO:0006518	peptide metabolic process	2.52e-19	6.1e-17	1.77 (17643,365,5477,201)	0
SRP14		GO:0043933	macromolecular complex subunit organization	2.81e-19	6.68e-17	1.32 (17643,2149,4908,792)	0
PEX19		GO:0009894	regulation of catabolic process	4.1e-19	9.61e-17	1.47 (17643,719,6454,387)	0
APOM		GO:0043436	oxoacid metabolic process	1.17e-18	2.7e-16	1.46 (17643,908,5707,428)	0
TTC27		GO:0043623	cellular protein complex assembly	4.46e-18	1.01e-15	2.43 (17643,321,2538,112)	0
AL137229.4		GO:0006082	organic acid metabolic process	6.74e-18	1.5e-15	1.44 (17643,925,5707,432)	0
C2orf84		GO:0051641	cellular localization	8.6e-18	1.89e-15	1.46 (17643,955,5346,422)	0
C19orf50		GO:0006520	cellular amino acid metabolic process	2.13e-17	4.6e-15	1.76 (17643,322,5707,183)	0
PPDPF		GO:0010257	NADH dehydrogenase complex assembly	2.59e-17	5.44e-15	3.03 (17643,56,4997,48)	0
LOC391334		GO:0097031	mitochondrial respiratory chain complex I biogenesis	2.59e-17	5.36e-15	3.03 (17643,56,4997,48)	0
NUDT16		GO:0032981	mitochondrial respiratory chain complex I assembly	2.59e-17	5.28e-15	3.03 (17643,56,4997,48)	0
RILPL1		GO:0031329	regulation of cellular catabolic process	2.6e-17	5.22e-15	1.51 (17643,615,6195,325)	0
NMNAT1		GO:0033365	protein localization to organelle	2.62e-17	5.2e-15	2.18 (17643,440,2497,136)	0
SHFM1		GO:0008380	RNA splicing	4.39e-17	8.58e-15	1.75 (17643,321,5714,182)	0
MRPS16		GO:0006401	RNA catabolic process	5.2e-17	1e-14	2.54 (17643,207,3056,91)	0
TPD52L2		GO:0019083	viral transcription	6.65e-17	1.27e-14	3.91 (17643,101,2191,49)	0
TMEM218		GO:0071702	organic substance transport	7.71e-17	1.45e-14	1.27 (17643,1951,6114,860)	0
RP4-604K5.1		GO:0070727	cellular macromolecule localization	1.15e-16	2.13e-14	1.50 (17643,711,5610,339)	0
DHCR24		GO:0051186	cofactor metabolic process	1.43e-16	2.63e-14	1.73 (17643,323,5777,183)	0
SUGT1		GO:0071826	ribonucleoprotein complex subunit organization	1.57e-16	2.84e-14	1.86 (17643,186,6522,128)	0
OSTC		GO:0034655	nucleobase-containing compound catabolic process	1.89e-16	3.37e-14	1.75 (17643,319,5580,177)	0
AKTIP		GO:0046700	heterocycle catabolic process	1.92e-16	3.39e-14	1.71 (17643,361,5580,195)	0
RPLP2		GO:0071822	protein complex subunit organization	2.03e-16	3.54e-14	1.37 (17643,1472,4908,562)	0
RAC1		GO:0034613	cellular protein localization	2.06e-16	3.55e-14	1.55 (17643,704,4924,305)	0
UXT		GO:0051603	proteolysis involved in cellular protein catabolic process	2.26e-16	3.84e-14	1.58 (17643,423,6390,242)	0
GTPBP4		GO:0006120	mitochondrial electron transport, NADH to ubiquinone	2.61e-16	4.38e-14	3.05 (17643,41,5495,39)	0
MRPS9		GO:0006091	generation of precursor metabolites and energy	2.8e-16	4.64e-14	1.80 (17643,263,5818,156)	0
FAM200B		GO:0006397	mRNA processing	2.84e-16	4.66e-14	1.69 (17643,381,5536,202)	0
TMEM64		GO:0061024	membrane organization	3.99e-16	6.48e-14	1.46 (17643,731,5942,360)	0
RRAGC		GO:0019439	aromatic compound catabolic process	4.17e-16	6.7e-14	1.69 (17643,370,5580,198)	0
SNX6		GO:0000377	RNA splicing, via transesterification reactions with bulged adenosine as nucleophile	4.46e-16	7.08e-14	1.93 (17643,220,5347,129)	0
SAR1A		GO:0000398	mRNA splicing, via spliceosome	4.46e-16	7e-14	1.93 (17643,220,5347,129)	0
PIGO		GO:0010608	posttranscriptional regulation of gene expression	4.67e-16	7.26e-14	1.63 (17643,419,5793,224)	0
REXO2		GO:0022607	cellular component assembly	6.92e-16	1.06e-13	1.27 (17643,1902,6113,836)	0
FBXW11		GO:0043632	modification-dependent macromolecule catabolic process	9.16e-16	1.39e-13	1.69 (17643,386,5380,199)	0
ST13P4		GO:1902580	single-organism cellular localization	1.01e-15	1.52e-13	1.55 (17643,683,4892,294)	0
ATIC		GO:0044270	cellular nitrogen compound catabolic process	1.28e-15	1.91e-13	1.69 (17643,361,5580,193)	0
LHPP		GO:0051352	negative regulation of ligase activity	1.34e-15	1.97e-13	3.23 (17643,78,3498,50)	0
IAH1		GO:0000375	RNA splicing, via transesterification reactions	1.86e-15	2.7e-13	1.91 (17643,225,5347,130)	0
RPA1		GO:0022618	ribonucleoprotein complex assembly	3.05e-15	4.39e-13	1.85 (17643,177,6522,121)	0
FAHD2B		GO:0019941	modification-dependent protein catabolic process	8.01e-15	1.14e-12	1.59 (17643,378,6390,217)	0
ELMO2		GO:0044283	small molecule biosynthetic process	9.21e-15	1.3e-12	1.54 (17643,429,6527,244)	0
RPAIN		GO:0006414	translational elongation	1.03e-14	1.44e-12	2.37 (17643,109,4908,72)	0
RAD17		GO:0051436	negative regulation of ubiquitin-protein ligase activity involved in mitotic cell cycle	1.04e-14	1.44e-12	2.48 (17643,69,5775,56)	0
CCT6A		GO:0051444	negative regulation of ubiquitin-protein transferase activity	1.12e-14	1.54e-12	2.41 (17643,76,5775,60)	0
HSP90B1		GO:0051437	positive regulation of ubiquitin-protein ligase activity involved in regulation of mitotic cell cycle transition	1.12e-14	1.52e-12	2.41 (17643,76,5775,60)	0
PSMD10		GO:0072657	protein localization to membrane	1.3e-14	1.75e-12	2.49 (17643,297,2146,90)	0
UBE2F		GO:2000060	positive regulation of protein ubiquitination involved in ubiquitin-dependent protein catabolic process	1.76e-14	2.35e-12	3.00 (17643,89,3498,53)	0
LOC100289396		GO:0002478	antigen processing and presentation of exogenous peptide antigen	2.73e-14	3.61e-12	2.07 (17643,158,4913,91)	0
C15orf24		GO:0043161	proteasome-mediated ubiquitin-dependent protein catabolic process	2.9e-14	3.8e-12	1.66 (17643,256,6434,155)	0
C1orf122		GO:0048002	antigen processing and presentation of peptide antigen	3e-14	3.89e-12	2.17 (17643,168,4219,87)	0
CKLF		GO:1901361	organic cyclic compound catabolic process	3.51e-14	4.52e-12	1.62 (17643,401,5580,206)	0
PRPSAP2		GO:0010498	proteasomal protein catabolic process	4.43e-14	5.6e-12	2.33 (17643,264,2491,87)	0
LOH12CR1		GO:1901657	glycosyl compound metabolic process	4.46e-14	5.59e-12	1.69 (17643,289,5680,157)	0
COMMD3		GO:0006415	translational termination	5e-14	6.21e-12	2.46 (17643,92,4908,63)	0
NUP133		GO:0030163	protein catabolic process	5.47e-14	6.74e-12	1.58 (17643,327,6434,188)	0
COX16		GO:0070126	mitochondrial translational termination	5.89e-14	7.19e-12	2.51 (17643,86,4908,60)	0
EIF2B1		GO:0070125	mitochondrial translational elongation	6.11e-14	7.4e-12	2.52 (17643,84,4908,59)	0
TUBB4		GO:0051439	regulation of ubiquitin-protein ligase activity involved in mitotic cell cycle	6.43e-14	7.72e-12	2.39 (17643,74,5775,58)	0
PRR13		GO:0031145	anaphase-promoting complex-dependent catabolic process	7.12e-14	8.47e-12	2.39 (17643,73,5775,57)	0
PSMD4		GO:2000058	regulation of protein ubiquitination involved in ubiquitin-dependent protein catabolic process	8.37e-14	9.88e-12	2.83 (17643,98,3498,55)	0
GLIPR1L2		GO:0044764	multi-organism cellular process	9.43e-14	1.1e-11	1.51 (17643,451,6513,251)	0
PA2G4		GO:0009144	purine nucleoside triphosphate metabolic process	9.46e-14	1.1e-11	2.02 (17643,128,5741,84)	0
RAD21		GO:0044419	interspecies interaction between organisms	9.57e-14	1.1e-11	1.46 (17643,554,6513,298)	0
DHRS4		GO:0051351	positive regulation of ligase activity	1.36e-13	1.56e-11	2.23 (17643,105,5351,71)	0
PHF10		GO:0006511	ubiquitin-dependent protein catabolic process	1.4e-13	1.58e-11	1.56 (17643,370,6434,211)	0
OAZ2		GO:0000209	protein polyubiquitination	1.62e-13	1.82e-11	1.93 (17643,233,4356,111)	0
C20orf30		GO:0009116	nucleoside metabolic process	1.64e-13	1.83e-11	1.70 (17643,267,5680,146)	0
GTPBP8		GO:0016032	viral process	1.73e-13	1.92e-11	1.51 (17643,444,6513,247)	0
PAAF1		GO:0044403	symbiosis, encompassing mutualism through parasitism	1.73e-13	1.9e-11	1.51 (17643,444,6513,247)	0
DIMT1		GO:0009161	ribonucleoside monophosphate metabolic process	2.32e-13	2.53e-11	2.04 (17643,155,4912,88)	0
PTP4A1		GO:0044802	single-organism membrane organization	2.57e-13	2.78e-11	1.45 (17643,657,5942,320)	0
S100A13		GO:0019884	antigen processing and presentation of exogenous antigen	2.72e-13	2.92e-11	2.00 (17643,165,4913,92)	0
DYNC1I2		GO:0009123	nucleoside monophosphate metabolic process	2.94e-13	3.13e-11	1.96 (17643,167,5114,95)	0
LOC730144		GO:0009141	nucleoside triphosphate metabolic process	3.87e-13	4.09e-11	1.92 (17643,149,5741,93)	0
NUDT1		GO:1903364	positive regulation of cellular protein catabolic process	4.63e-13	4.83e-11	2.52 (17643,187,2550,68)	0
SAP18		GO:0007005	mitochondrion organization	4.68e-13	4.84e-11	1.51 (17643,412,6216,219)	0
CUL4A		GO:0009199	ribonucleoside triphosphate metabolic process	7.62e-13	7.83e-11	1.98 (17643,127,5741,82)	0
LOC728532		GO:0006457	protein folding	8.09e-13	8.26e-11	1.78 (17643,209,5592,118)	0
MRPL51		GO:0055086	nucleobase-containing small molecule metabolic process	8.59e-13	8.7e-11	1.52 (17643,450,5680,220)	0
TATDN3		GO:0019882	antigen processing and presentation	9.76e-13	9.82e-11	1.99 (17643,204,4219,97)	0
TRIP12		GO:0006461	protein complex assembly	1.18e-12	1.18e-10	1.31 (17643,1082,6026,484)	0
BACE1		GO:0043488	regulation of mRNA stability	1.32e-12	1.31e-10	2.27 (17643,130,4124,69)	0
STX4		GO:0051340	regulation of ligase activity	1.33e-12	1.31e-10	2.33 (17643,125,4184,69)	0
LPCAT2		GO:0051443	positive regulation of ubiquitin-protein transferase activity	1.53e-12	1.5e-10	2.21 (17643,100,5351,67)	0
CAPZA1		GO:0009167	purine ribonucleoside monophosphate metabolic process	1.62e-12	1.56e-10	2.05 (17643,142,4912,81)	0
C12orf76		GO:0006753	nucleoside phosphate metabolic process	2e-12	1.92e-10	1.55 (17643,390,5655,194)	0
PNO1		GO:0043624	cellular protein complex disassembly	2.73e-12	2.58e-10	2.17 (17643,121,4908,73)	0
RGL1		GO:0042176	regulation of protein catabolic process	2.74e-12	2.58e-10	1.49 (17643,387,6528,213)	0
TALDO1		GO:0051188	cofactor biosynthetic process	2.75e-12	2.56e-10	1.92 (17643,161,5260,92)	0
SFRS9		GO:0009126	purine nucleoside monophosphate metabolic process	2.82e-12	2.61e-10	2.03 (17643,143,4912,81)	0
PDHB		GO:0006996	organelle organization	2.95e-12	2.71e-10	1.19 (17643,2446,6247,1029)	0
SCFD1		GO:0009117	nucleotide metabolic process	3.15e-12	2.88e-10	1.55 (17643,382,5655,190)	0
BBIP1		GO:1903047	mitotic cell cycle process	3.42e-12	3.11e-10	1.56 (17643,717,3510,223)	0
MYADML2		GO:1903052	positive regulation of proteolysis involved in cellular protein catabolic process	3.6e-12	3.25e-10	2.52 (17643,173,2550,63)	0
FLVCR1-AS1		GO:0043487	regulation of RNA stability	3.76e-12	3.38e-10	1.97 (17643,134,5492,82)	0
TINF2		GO:0033554	cellular response to stress	4.16e-12	3.71e-10	1.26 (17643,1310,6533,609)	0
C20orf72		GO:1903321	negative regulation of protein modification by small protein conjugation or removal	4.27e-12	3.79e-10	1.93 (17643,131,5792,83)	0
TOX4		GO:0002479	antigen processing and presentation of exogenous peptide antigen via MHC class I, TAP-dependent	4.3e-12	3.79e-10	2.90 (17643,62,4124,42)	0
LOC100290585		GO:0038061	NIK/NF-kappaB signaling	4.3e-12	3.77e-10	2.90 (17643,62,4124,42)	0
STX2		GO:0006521	regulation of cellular amino acid metabolic process	5.69e-12	4.95e-10	3.02 (17643,65,3679,41)	0
FBXO7		GO:0019637	organophosphate metabolic process	6.3e-12	5.46e-10	1.37 (17643,794,5609,347)	0
MITD1		GO:0022402	cell cycle process	6.55e-12	5.64e-10	1.47 (17643,1043,3310,288)	0
SDF2		GO:0045732	positive regulation of protein catabolic process	7.9e-12	6.76e-10	2.20 (17643,258,2550,82)	0
B3GALT4		GO:0042590	antigen processing and presentation of exogenous peptide antigen via MHC class I	7.96e-12	6.76e-10	2.83 (17643,65,4124,43)	0
BRD7		GO:1903362	regulation of cellular protein catabolic process	9.19e-12	7.77e-10	2.17 (17643,268,2550,84)	0
C1orf151		GO:0031397	negative regulation of protein ubiquitination	9.22e-12	7.75e-10	1.98 (17643,123,5792,80)	0
GRSF1		GO:0009119	ribonucleoside metabolic process	1.15e-11	9.64e-10	1.67 (17643,245,5741,133)	0
CRELD2		GO:0046128	purine ribonucleoside metabolic process	1.28e-11	1.06e-09	1.81 (17643,216,4924,109)	0
NFS1		GO:0009163	nucleoside biosynthetic process	1.3e-11	1.06e-09	2.12 (17643,115,5136,71)	0
RER1		GO:0042278	purine nucleoside metabolic process	1.48e-11	1.2e-09	1.80 (17643,219,4924,110)	0
DNER		GO:0016054	organic acid catabolic process	1.49e-11	1.2e-09	1.77 (17643,203,5401,110)	0
ADI1		GO:0046395	carboxylic acid catabolic process	1.49e-11	1.2e-09	1.77 (17643,203,5401,110)	0
KATNA1		GO:0009205	purine ribonucleoside triphosphate metabolic process	2.13e-11	1.7e-09	1.98 (17643,121,5741,78)	0
MEGF9		GO:0009896	positive regulation of catabolic process	2.45e-11	1.94e-09	1.47 (17643,387,6528,210)	0
AP3S2		GO:1903050	regulation of proteolysis involved in cellular protein catabolic process	3.36e-11	2.62e-09	1.90 (17643,248,3781,101)	0
FAM177A1		GO:0038093	Fc receptor signaling pathway	3.73e-11	2.9e-09	1.88 (17643,179,4811,92)	0
ORMDL2		GO:0090407	organophosphate biosynthetic process	4.08e-11	3.15e-09	1.56 (17643,431,4803,183)	0
ROMO1		GO:1901659	glycosyl compound biosynthetic process	4.26e-11	3.27e-09	2.08 (17643,117,5136,71)	0
LOC644563		GO:0006839	mitochondrial transport	6.32e-11	4.82e-09	1.92 (17643,105,6466,74)	0
DENND5A		GO:0051438	regulation of ubiquitin-protein transferase activity	9.56e-11	7.23e-09	2.23 (17643,123,4184,65)	0
TMEM209		GO:0022613	ribonucleoprotein complex biogenesis	1.25e-10	9.27e-09	2.68 (17643,57,4621,40)	0
MLEC		GO:0031331	positive regulation of cellular catabolic process	1.28e-10	9.46e-09	1.69 (17643,329,4212,133)	0
TCP1		GO:0009124	nucleoside monophosphate biosynthetic process	1.3e-10	9.57e-09	2.30 (17643,80,5085,53)	0
LOC100292178		GO:0009156	ribonucleoside monophosphate biosynthetic process	1.73e-10	1.26e-08	2.36 (17643,72,5085,49)	0
SUCLG1		GO:0006732	coenzyme metabolic process	1.83e-10	1.33e-08	1.62 (17643,255,5667,133)	0
CYB5A		GO:0046034	ATP metabolic process	2.08e-10	1.51e-08	2.00 (17643,106,5741,69)	0
ALDH9A1		GO:0034248	regulation of cellular amide metabolic process	2.23e-10	1.61e-08	1.49 (17643,329,6406,178)	0
SNHG5		GO:0032984	macromolecular complex disassembly	2.36e-10	1.7e-08	1.93 (17643,179,4292,84)	0
GLT25D2		GO:0031398	positive regulation of protein ubiquitination	2.47e-10	1.76e-08	1.92 (17643,177,4356,84)	0
C21ORF119		GO:0044712	single-organism catabolic process	2.93e-10	2.08e-08	1.29 (17643,887,6440,418)	0
AC023024.1		GO:0043038	amino acid activation	3.35e-10	2.37e-08	2.46 (17643,49,5707,39)	0
AC024575.3		GO:0043039	tRNA aminoacylation	3.35e-10	2.36e-08	2.46 (17643,49,5707,39)	0
TMSB4X		GO:0042455	ribonucleoside biosynthetic process	3.83e-10	2.68e-08	2.09 (17643,105,5136,64)	0
TATDN1		GO:0006417	regulation of translation	3.85e-10	2.69e-08	1.50 (17643,304,6406,166)	0
CTR9		GO:1901605	alpha-amino acid metabolic process	5e-10	3.43e-08	1.65 (17643,222,5679,118)	0
FUT8		GO:0007033	vacuole organization	5.11e-10	3.49e-08	2.14 (17643,145,3694,65)	0
CCDC90B		GO:0080135	regulation of cellular response to stress	7.15e-10	4.81e-08	1.35 (17643,675,5888,305)	0
MLH1		GO:0009127	purine nucleoside monophosphate biosynthetic process	7.95e-10	5.33e-08	2.51 (17643,59,4892,41)	0
SERF2		GO:0009168	purine ribonucleoside monophosphate biosynthetic process	7.95e-10	5.31e-08	2.51 (17643,59,4892,41)	0
PPIB		GO:0016241	regulation of macroautophagy	9.43e-10	6.26e-08	1.76 (17643,147,5927,87)	0
MFSD1		GO:0006289	nucleotide-excision repair	1.27e-09	8.42e-08	1.96 (17643,100,5945,66)	0
AKAP11		GO:1990542	mitochondrial transmembrane transport	1.42e-09	9.37e-08	2.18 (17643,55,6466,44)	0
TRAPPC6A		GO:0042451	purine nucleoside biosynthetic process	1.51e-09	9.89e-08	2.22 (17643,86,4892,53)	0
DHCR7		GO:0046129	purine ribonucleoside biosynthetic process	1.51e-09	9.85e-08	2.22 (17643,86,4892,53)	0
TBC1D5		GO:0044282	small molecule catabolic process	1.83e-09	1.19e-07	1.52 (17643,324,5655,158)	0
LOC646808		GO:1901293	nucleoside phosphate biosynthetic process	1.9e-09	1.23e-07	1.80 (17643,184,4803,90)	0
DTYMK		GO:0002758	innate immune response-activating signal transduction	2.48e-09	1.6e-07	1.62 (17643,186,6390,109)	0
POMP		GO:0032104	regulation of response to extracellular stimulus	2.49e-09	1.59e-07	1.69 (17643,171,5927,97)	0
MCEE		GO:0032107	regulation of response to nutrient levels	2.49e-09	1.59e-07	1.69 (17643,171,5927,97)	0
FAM96A		GO:0002218	activation of innate immune response	3.13e-09	1.99e-07	1.60 (17643,195,6390,113)	0
PTGR2		GO:0002429	immune response-activating cell surface receptor signaling pathway	3.19e-09	2.02e-07	1.65 (17643,251,4994,117)	0
C22orf28		GO:0002474	antigen processing and presentation of peptide antigen via MHC class I	3.3e-09	2.08e-07	2.36 (17643,89,4124,49)	0
ANXA2		GO:0009165	nucleotide biosynthetic process	3.79e-09	2.37e-07	1.79 (17643,181,4803,88)	0
BCHE		GO:0006914	autophagy	3.99e-09	2.49e-07	1.44 (17643,359,6346,186)	0
FAM173B		GO:0006418	tRNA aminoacylation for protein translation	4.61e-09	2.86e-07	2.42 (17643,46,5707,36)	0
USP39		GO:0032787	monocarboxylic acid metabolic process	5.47e-09	3.38e-07	1.44 (17643,486,5189,206)	0
SH3GL3		GO:0022411	cellular component disassembly	5.51e-09	3.39e-07	1.51 (17643,485,4292,178)	0
DERA		GO:0006283	transcription-coupled nucleotide-excision repair	5.85e-09	3.59e-07	2.15 (17643,68,5800,48)	0
YWHAQ		GO:0002223	stimulatory C-type lectin receptor signaling pathway	5.87e-09	3.58e-07	1.95 (17643,98,5809,63)	0
RARS2		GO:0009142	nucleoside triphosphate biosynthetic process	6.23e-09	3.78e-07	2.35 (17643,62,5085,42)	0
MRPL24		GO:0002757	immune response-activating signal transduction	6.34e-09	3.84e-07	1.47 (17643,333,6002,167)	0
LOC100294072		GO:0031396	regulation of protein ubiquitination	6.66e-09	4.02e-07	1.56 (17643,252,5836,130)	0
GRHPR		GO:0090263	positive regulation of canonical Wnt signaling pathway	6.78e-09	4.07e-07	2.25 (17643,115,3752,55)	0
FBXL5		GO:0043241	protein complex disassembly	7.66e-09	4.58e-07	1.86 (17643,172,4292,78)	0
DEGS1		GO:0010506	regulation of autophagy	8.03e-09	4.78e-07	1.55 (17643,247,5927,129)	0
FAM96B		GO:0030177	positive regulation of Wnt signaling pathway	1.35e-08	8.01e-07	2.07 (17643,148,3519,61)	0
ALG8		GO:0009145	purine nucleoside triphosphate biosynthetic process	1.53e-08	9.03e-07	2.59 (17643,46,4892,33)	0
EEF1B2		GO:0006446	regulation of translational initiation	1.69e-08	9.93e-07	2.30 (17643,80,4411,46)	0
SPG21		GO:0006399	tRNA metabolic process	1.87e-08	1.09e-06	1.67 (17643,170,5707,92)	0
SPOCK3		GO:1903322	positive regulation of protein modification by small protein conjugation or removal	1.92e-08	1.12e-06	1.79 (17643,190,4356,84)	0
CPSF3		GO:0002220	innate immune response activating cell surface receptor signaling pathway	1.94e-08	1.13e-06	1.91 (17643,100,5809,63)	0
EMC3		GO:0070647	protein modification by small protein conjugation or removal	2.28e-08	1.32e-06	1.29 (17643,828,5857,355)	0
C20orf43		GO:0048193	Golgi vesicle transport	2.41e-08	1.39e-06	1.54 (17643,280,5499,134)	0
STX18		GO:0050852	T cell receptor signaling pathway	3.03e-08	1.73e-06	1.83 (17643,137,4994,71)	0
PIGM		GO:0045862	positive regulation of proteolysis	3.27e-08	1.86e-06	2.55 (17643,354,920,47)	0
GRM3		GO:0006754	ATP biosynthetic process	3.29e-08	1.86e-06	2.78 (17643,35,4892,27)	0
AP3B1		GO:0007034	vacuolar transport	3.44e-08	1.94e-06	1.69 (17643,235,4397,99)	0
ELAC2		GO:0034976	response to endoplasmic reticulum stress	3.61e-08	2.03e-06	1.69 (17643,188,5040,91)	0
FEZ1		GO:0009206	purine ribonucleoside triphosphate biosynthetic process	3.82e-08	2.14e-06	2.56 (17643,45,4892,32)	0
SLC39A11		GO:0002768	immune response-regulating cell surface receptor signaling pathway	4.1e-08	2.29e-06	1.58 (17643,283,4811,122)	0
MOSPD2		GO:1903320	regulation of protein modification by small protein conjugation or removal	4.35e-08	2.41e-06	1.51 (17643,270,5836,135)	0
CLN3		GO:0006508	proteolysis	4.62e-08	2.55e-06	1.28 (17643,1058,5066,389)	0
AGBL5		GO:0015985	energy coupled proton transport, down electrochemical gradient	4.73e-08	2.6e-06	3.22 (17643,23,4763,20)	0
PHB		GO:0015986	ATP synthesis coupled proton transport	4.73e-08	2.59e-06	3.22 (17643,23,4763,20)	0
NOC3L		GO:0016053	organic acid biosynthetic process	4.81e-08	2.62e-06	1.48 (17643,254,6415,137)	0
GLIPR2		GO:0046394	carboxylic acid biosynthetic process	4.81e-08	2.61e-06	1.48 (17643,254,6415,137)	0
MRPS18B		GO:0006575	cellular modified amino acid metabolic process	5.18e-08	2.8e-06	1.61 (17643,206,5542,104)	0
SAP30		GO:0016192	vesicle-mediated transport	5.32e-08	2.87e-06	1.26 (17643,991,5873,415)	0
MAP7D1		GO:0033238	regulation of cellular amine metabolic process	6.14e-08	3.3e-06	2.43 (17643,87,3498,42)	0
ADPGK		GO:0002764	immune response-regulating signaling pathway	6.38e-08	3.41e-06	1.43 (17643,366,5953,176)	0
2002-09-01		GO:0045089	positive regulation of innate immune response	6.56e-08	3.5e-06	1.49 (17643,237,6484,130)	0
EIF3F		GO:0000715	nucleotide-excision repair, DNA damage recognition	7.02e-08	3.73e-06	2.83 (17643,21,5945,20)	0
FUCA2		GO:0010565	regulation of cellular ketone metabolic process	7.06e-08	3.73e-06	1.92 (17643,162,3736,66)	0
SOD1		GO:0032446	protein modification by small protein conjugation	7.19e-08	3.79e-06	1.28 (17643,720,6449,337)	0
C4orf27		GO:0038095	Fc-epsilon receptor signaling pathway	8.05e-08	4.23e-06	1.94 (17643,119,4811,63)	0
C14orf147		GO:0050851	antigen receptor-mediated signaling pathway	8.16e-08	4.27e-06	1.72 (17643,168,4994,82)	0
CBFB		GO:0009201	ribonucleoside triphosphate biosynthetic process	8.39e-08	4.37e-06	2.32 (17643,51,5363,36)	0
GTF2F2		GO:0008610	lipid biosynthetic process	8.59e-08	4.46e-06	1.46 (17643,514,4210,179)	0
KATNAL1		GO:0080134	regulation of response to stress	8.66e-08	4.48e-06	1.19 (17643,1420,6533,627)	0
FN3KRP		GO:0033043	regulation of organelle organization	9.41e-08	4.85e-06	1.24 (17643,1127,5649,449)	0
COPS5		GO:0031647	regulation of protein stability	9.73e-08	5e-06	3.51 (17643,216,628,27)	0
C8orf33		GO:0065002	intracellular protein transmembrane transport	1.02e-07	5.2e-06	2.21 (17643,42,6466,34)	0
DAP3		GO:1902600	hydrogen ion transmembrane transport	1.1e-07	5.62e-06	1.77 (17643,104,6531,68)	0
PSPH		GO:0042776	mitochondrial ATP synthesis coupled proton transport	1.24e-07	6.3e-06	3.49 (17643,17,4763,16)	0
C19orf42		GO:0050658	RNA transport	1.4e-07	7.1e-06	1.74 (17643,158,4945,77)	0
GSTP1		GO:0050657	nucleic acid transport	1.4e-07	7.08e-06	1.74 (17643,158,4945,77)	0
RPS27L		GO:0051129	negative regulation of cellular component organization	1.5e-07	7.56e-06	1.32 (17643,656,5672,278)	0
ACAT1		GO:0060071	Wnt signaling pathway, planar cell polarity pathway	1.75e-07	8.79e-06	1.86 (17643,96,5930,60)	0
LZIC		GO:0017004	cytochrome complex assembly	1.89e-07	9.45e-06	3.20 (17643,25,4407,20)	0
FTH1P20		GO:0051236	establishment of RNA localization	2.13e-07	1.06e-05	1.73 (17643,159,4945,77)	0
PAF1		GO:0019693	ribose phosphate metabolic process	2.22e-07	1.1e-05	1.55 (17643,276,4912,119)	0
RNF5		GO:0071806	protein transmembrane transport	2.61e-07	1.29e-05	2.10 (17643,48,6466,37)	0
BAG1		GO:1903902	positive regulation of viral life cycle	3.88e-07	1.91e-05	2.12 (17643,84,4555,46)	0
C17orf95		GO:0009066	aspartate family amino acid metabolic process	4.09e-07	2.01e-05	2.22 (17643,49,5679,35)	0
NFASC		GO:0015931	nucleobase-containing compound transport	4.88e-07	2.39e-05	1.64 (17643,191,4945,88)	0
LSM2		GO:0051169	nuclear transport	5.25e-07	2.56e-05	1.49 (17643,324,4892,134)	0
ITGAE		GO:0016197	endosomal transport	5.57e-07	2.7e-05	1.66 (17643,213,4397,88)	0
DRAP1		GO:0048524	positive regulation of viral process	6.03e-07	2.92e-05	2.07 (17643,90,4555,48)	0
C8orf46		GO:0032543	mitochondrial translation	6.27e-07	3.02e-05	2.59 (17643,30,5441,24)	0
LOC100130746		GO:0090175	regulation of establishment of planar polarity	6.43e-07	3.09e-05	1.80 (17643,107,5775,63)	0
SURF4		GO:0016567	protein ubiquitination	6.6e-07	3.16e-05	1.31 (17643,601,5880,262)	0
CTD-2037K23.2		GO:0006913	nucleocytoplasmic transport	8.64e-07	4.13e-05	1.50 (17643,316,4761,128)	0
SC5DL		GO:0009108	coenzyme biosynthetic process	9.2e-07	4.38e-05	1.80 (17643,121,5260,65)	0
SNAPIN		GO:0044743	intracellular protein transmembrane import	1.02e-06	4.82e-05	2.25 (17643,34,6466,28)	0
TMEM184B		GO:0090090	negative regulation of canonical Wnt signaling pathway	1.02e-06	4.84e-05	2.75 (17643,159,1249,31)	0
SEC63		GO:0006793	phosphorus metabolic process	1.28e-06	6.03e-05	1.15 (17643,1894,6454,798)	0
SEL1L		GO:0009259	ribonucleotide metabolic process	1.33e-06	6.24e-05	1.53 (17643,261,4912,111)	0
FAHD2A		GO:0002253	activation of immune response	1.45e-06	6.81e-05	1.38 (17643,383,5855,175)	0
IQCJ-SCHIP1		GO:1901135	carbohydrate derivative metabolic process	1.53e-06	7.12e-05	1.26 (17643,775,6057,334)	0
COL16A1		GO:0000462	maturation of SSU-rRNA from tricistronic rRNA transcript (SSU-rRNA, 5.8S rRNA, LSU-rRNA)	1.53e-06	7.12e-05	5.51 (17643,27,1541,13)	0
ARFIP1		GO:0070585	protein localization to mitochondrion	2.22e-06	0.000103	2.00 (17643,50,6529,37)	0
SGCB		GO:0006369	termination of RNA polymerase II transcription	2.23e-06	0.000103	1.91 (17643,61,6522,43)	0
MRPS28		GO:0051347	positive regulation of transferase activity	2.37e-06	0.000109	1.29 (17643,602,5953,262)	0
SPCS1		GO:0030111	regulation of Wnt signaling pathway	2.39e-06	0.00011	1.60 (17643,303,3559,98)	0
CHRM5		GO:0010639	negative regulation of organelle organization	2.75e-06	0.000126	1.50 (17643,363,4010,124)	0
PARP1		GO:0030178	negative regulation of Wnt signaling pathway	2.75e-06	0.000125	1.76 (17643,191,3559,68)	0
HSPA4		GO:0006631	fatty acid metabolic process	3.25e-06	0.000148	1.51 (17643,287,4545,112)	0
DNAJB2		GO:0002181	cytoplasmic translation	3.5e-06	0.000159	3.27 (17643,20,4321,16)	0
SCNM1		GO:0009063	cellular amino acid catabolic process	3.51e-06	0.000159	1.76 (17643,111,5615,62)	0
PPIF		GO:0060828	regulation of canonical Wnt signaling pathway	3.75e-06	0.000169	1.80 (17643,232,2784,66)	0
FEZ2		GO:0006163	purine nucleotide metabolic process	4.38e-06	0.000197	1.44 (17643,268,5655,124)	0
RP11-169K16.9		GO:0009150	purine ribonucleotide metabolic process	4.45e-06	0.000199	1.52 (17643,246,4912,104)	0
NAE1		GO:0002504	antigen processing and presentation of peptide or polysaccharide antigen via MHC class II	4.47e-06	0.000199	1.94 (17643,89,4913,48)	0
FAM134B		GO:0002495	antigen processing and presentation of peptide antigen via MHC class II	4.47e-06	0.000199	1.94 (17643,89,4913,48)	0
ELAVL3		GO:0019886	antigen processing and presentation of exogenous peptide antigen via MHC class II	4.47e-06	0.000198	1.94 (17643,89,4913,48)	0
MPI		GO:0006818	hydrogen transport	4.63e-06	0.000205	1.62 (17643,136,5677,71)	0
AKR7A2		GO:0006353	DNA-templated transcription, termination	4.7e-06	0.000207	1.70 (17643,97,6522,61)	0
NCSTN		GO:0046390	ribose phosphate biosynthetic process	4.73e-06	0.000208	1.71 (17643,133,4892,63)	0
EIF4E2		GO:0072521	purine-containing compound metabolic process	4.94e-06	0.000217	1.41 (17643,314,5667,142)	0
MAN2A1		GO:0090305	nucleic acid phosphodiester bond hydrolysis	5.03e-06	0.00022	1.50 (17643,236,5299,106)	0
DNAJC15		GO:0051348	negative regulation of transferase activity	5.07e-06	0.000221	1.37 (17643,336,6185,161)	0
CNTNAP4		GO:0009062	fatty acid catabolic process	5.2e-06	0.000226	1.96 (17643,72,5367,43)	0
CTSL1		GO:0051716	cellular response to stimulus	5.24e-06	0.000227	1.13 (17643,2254,6538,943)	0
COPS6		GO:0015992	proton transport	5.29e-06	0.000228	1.62 (17643,134,5677,70)	0
DCTN6		GO:0072655	establishment of protein localization to mitochondrion	5.37e-06	0.000231	1.91 (17643,57,6466,40)	0
ARV1		GO:0006796	phosphate-containing compound metabolic process	5.63e-06	0.000241	1.15 (17643,1837,6454,770)	0
CCT3		GO:0006974	cellular response to DNA damage stimulus	6.29e-06	0.000269	1.24 (17643,680,6484,311)	0
Z83826.4		GO:0097034	mitochondrial respiratory chain complex IV biogenesis	6.54e-06	0.000279	6.53 (17643,9,2403,8)	0
VASH1		GO:0033617	mitochondrial respiratory chain complex IV assembly	6.54e-06	0.000278	6.53 (17643,9,2403,8)	0
GABARAPL2		GO:0045088	regulation of innate immune response	7.1e-06	0.000301	1.34 (17643,340,6484,168)	0
COX18		GO:0006733	oxidoreduction coenzyme metabolic process	7.5e-06	0.000317	1.66 (17643,104,6525,64)	0
CUEDC1		GO:0000028	ribosomal small subunit assembly	7.62e-06	0.000321	3.91 (17643,14,3867,12)	0
SEC22C		GO:0009260	ribonucleotide biosynthetic process	7.65e-06	0.000322	1.71 (17643,129,4892,61)	0
ATL3		GO:0044242	cellular lipid catabolic process	7.69e-06	0.000322	1.56 (17643,147,6008,78)	0
C12orf62		GO:0002501	peptide antigen assembly with MHC protein complex	8.1e-06	0.000338	9.08 (17643,6,1943,6)	0
GSTO1		GO:0033683	nucleotide-excision repair, DNA incision	8.42e-06	0.000351	2.76 (17643,36,3905,22)	0
ARHGAP23		GO:1901565	organonitrogen compound catabolic process	8.51e-06	0.000353	1.39 (17643,330,5615,146)	0
C1orf77		GO:0042273	ribosomal large subunit biogenesis	9.08e-06	0.000376	3.05 (17643,20,4621,16)	0
FADD		GO:0072522	purine-containing compound biosynthetic process	9.35e-06	0.000386	1.68 (17643,135,4892,63)	0
C14orf166		GO:0043085	positive regulation of catalytic activity	1.01e-05	0.000415	1.17 (17643,1464,6234,603)	0
POLR2C		GO:0046364	monosaccharide biosynthetic process	1.04e-05	0.000425	2.00 (17643,54,5877,36)	0
RBM18		GO:0051168	nuclear export	1.06e-05	0.000433	1.66 (17643,142,4945,66)	0
PAIP2		GO:0006790	sulfur compound metabolic process	1.07e-05	0.000437	1.37 (17643,342,5750,153)	0
POP5		GO:0006296	nucleotide-excision repair, DNA incision, 5'-to lesion	1.08e-05	0.000438	2.42 (17643,34,5147,24)	0
SRP9		GO:0072665	protein localization to vacuole	1.1e-05	0.000444	2.05 (17643,42,6346,31)	0
HMHA1		GO:0045333	cellular respiration	1.19e-05	0.000479	2.03 (17643,44,6327,32)	0
IPPK		GO:0006122	mitochondrial electron transport, ubiquinol to cytochrome c	1.22e-05	0.00049	3.17 (17643,14,5176,13)	0
AKR7L		GO:0008535	respiratory chain complex IV assembly	1.3e-05	0.000521	3.30 (17643,17,4407,14)	0
IPP		GO:0006281	DNA repair	1.31e-05	0.000524	1.32 (17643,443,5819,193)	0
NDUFB2		GO:0036260	RNA capping	1.33e-05	0.00053	2.56 (17643,32,4735,22)	0
KRCC1		GO:0009452	7-methylguanosine RNA capping	1.33e-05	0.000529	2.56 (17643,32,4735,22)	0
DCAF13		GO:0030490	maturation of SSU-rRNA	1.34e-05	0.000532	4.45 (17643,36,1541,14)	0
RHBDD1		GO:0006979	response to oxidative stress	1.37e-05	0.00054	1.34 (17643,323,6512,160)	0
NOMO1		GO:0010821	regulation of mitochondrion organization	1.37e-05	0.00054	1.46 (17643,215,5918,105)	0
AATF		GO:0007008	outer mitochondrial membrane organization	1.44e-05	0.000568	12.10 (17643,5,1458,5)	0
ADK		GO:0051028	mRNA transport	1.54e-05	0.000602	1.66 (17643,133,4945,62)	0
ARL8A		GO:0035567	non-canonical Wnt signaling pathway	1.66e-05	0.00065	2.98 (17643,136,957,22)	0
ANAPC5		GO:0016226	iron-sulfur cluster assembly	1.72e-05	0.000672	4.27 (17643,18,2753,12)	0
HSPE1		GO:0031163	metallo-sulfur cluster assembly	1.72e-05	0.00067	4.27 (17643,18,2753,12)	0
HSD17B10		GO:0042254	ribosome biogenesis	1.78e-05	0.00069	3.63 (17643,26,2803,15)	0
PRKCQ		GO:0030433	ER-associated ubiquitin-dependent protein catabolic process	1.78e-05	0.000689	3.13 (17643,59,2005,21)	0
FAM59A		GO:0031400	negative regulation of protein modification process	1.85e-05	0.000714	1.29 (17643,601,5271,232)	0
CHMP1B		GO:0031124	mRNA 3'-end processing	1.88e-05	0.000723	1.79 (17643,68,6522,45)	0
LOC729973		GO:0036498	IRE1-mediated unfolded protein response	2.07e-05	0.000795	2.21 (17643,55,4504,31)	0
C1orf123		GO:0030968	endoplasmic reticulum unfolded protein response	2.11e-05	0.000809	1.85 (17643,103,4620,50)	0
NT5C		GO:0031123	RNA 3'-end processing	2.12e-05	0.00081	1.68 (17643,92,6522,57)	0
WDR83OS		GO:0016055	Wnt signaling pathway	2.18e-05	0.00083	2.00 (17643,339,1249,48)	0
AC106037.2		GO:0042787	protein ubiquitination involved in ubiquitin-dependent protein catabolic process	2.38e-05	0.000906	1.58 (17643,131,5810,68)	0
ECHS1		GO:0006888	ER to Golgi vesicle-mediated transport	2.42e-05	0.000917	1.59 (17643,141,5442,69)	0
SYVN1		GO:0044255	cellular lipid metabolic process	2.45e-05	0.000926	1.28 (17643,878,4286,272)	0
TTC32		GO:1903146	regulation of mitophagy	2.6e-05	0.00098	2.11 (17643,42,5781,29)	0
GDE1		GO:0044237	cellular metabolic process	5.02e-43	7.18e-39	1.17 (17643,8011,5701,3033)	1
PSMA5		GO:0008152	metabolic process	5.53e-42	3.95e-38	1.14 (17643,9403,5701,3477)	1
EFCAB11		GO:0009987	cellular process	3.75e-35	1.34e-31	1.09 (17643,12612,5895,4579)	1
PCYT1B		GO:0044710	single-organism metabolic process	1.38e-29	1.41e-26	1.24 (17643,4120,5788,1671)	1
EMG1		GO:0071704	organic substance metabolic process	1.2e-27	9.55e-25	1.12 (17643,8448,6404,3438)	1
SCRG1		GO:0016043	cellular component organization	9.18e-23	3.2e-20	1.19 (17643,4679,5874,1853)	1
PRKRA		GO:0044238	primary metabolic process	1.15e-21	3.57e-19	1.11 (17643,8088,6404,3267)	1
TCEB3		GO:0006807	nitrogen compound metabolic process	1.62e-19	3.98e-17	1.17 (17643,5136,5746,1954)	1
PWP2H		GO:0034641	cellular nitrogen compound metabolic process	2.44e-17	5.21e-15	1.17 (17643,4729,5746,1800)	1
LOC100289420		GO:1901360	organic cyclic compound metabolic process	3.87e-14	4.94e-12	1.15 (17643,4590,5699,1701)	1
STK39		GO:0046483	heterocycle metabolic process	4.04e-13	4.24e-11	1.15 (17643,4355,5714,1617)	1
C5orf51		GO:0044260	cellular macromolecule metabolic process	1.6e-12	1.55e-10	1.11 (17643,6221,6524,2550)	1
RPS26P11		GO:0044763	single-organism cellular process	2.39e-12	2.27e-10	1.08 (17643,9320,5788,3289)	1
CLNS1A		GO:0043170	macromolecule metabolic process	1.27e-11	1.06e-09	1.09 (17643,6899,6464,2753)	1
PDCD10		GO:0044699	single-organism process	1.3e-11	1.06e-09	1.06 (17643,10830,5879,3827)	1
SRGAP2C		GO:0006725	cellular aromatic compound metabolic process	2.27e-11	1.8e-09	1.14 (17643,4367,5714,1606)	1
TIMMDC1		GO:0006139	nucleobase-containing compound metabolic process	3.18e-11	2.49e-09	1.14 (17643,4167,5714,1537)	1
MVK		GO:0044249	cellular biosynthetic process	9.15e-11	6.95e-09	1.14 (17643,4021,5687,1477)	1
SH3GLB2		GO:0006810	transport	1.15e-10	8.66e-09	1.18 (17643,3557,4450,1058)	1
C1orf43		GO:0009058	biosynthetic process	1.23e-10	9.22e-09	1.13 (17643,4196,5687,1535)	1
NPLOC4		GO:0044267	cellular protein metabolic process	4.13e-10	2.87e-08	1.16 (17643,3022,5871,1164)	1
FERMT1		GO:0051179	localization	4.6e-10	3.18e-08	1.15 (17643,4005,5133,1335)	1
NTPCR		GO:0051234	establishment of localization	5.64e-10	3.83e-08	1.17 (17643,3683,4450,1086)	1
SNX5		GO:1901576	organic substance biosynthetic process	6.85e-10	4.64e-08	1.13 (17643,4124,5687,1504)	1
SLC9A9		GO:0019538	protein metabolic process	2.84e-08	1.63e-06	1.12 (17643,3729,6401,1510)	1
DICER1-AS		GO:0008150	biological_process	4.15e-08	2.31e-06	1.02 (17643,15866,6460,5917)	1
BPGM		GO:0090304	nucleic acid metabolic process	1.07e-05	0.000436	1.10 (17643,3729,5714,1333)	1
HDLBP
PPP2CB
ATP5G2
RPL11
AKIRIN1
HINT2
SMCR7L
LIPA
SYT11
RIT1
ZDHHC4
POLR2D
MYL5
CARS2
EEF1G
HSD17B8
PMPCB
TM9SF1
CKS1BP6
CYB561D2
IMPACT
TXNIP
LOC100288252
AC016747.3
ARMCX6
MYO18A
C6orf52
CHMP4A
CCT2
ZFAND2B
THNSL2
RNF114
GPN3
UBIAD1
CHURC1
SPTLC2
UQCR11
ROGDI
CHCHD8
PYCR2
KIAA0100
AC073043.2
NRD1
SEC23B
YIPF3
COX4NB
USP5
SSR1
APBB2
HSP90AA2
SIDT2
DSCR3
EIF3G
HBXIP
SEC11B
RBM34
DSEL
EFHB
GORASP2
ATG4C
ZNF56
UFSP2
C6orf130
PSMC2
ERAP2
LOC389705
WDR45L
TUFM
RAP1A
GAB2
PRPF6
FAF1
KIAA0196
OFD1
CHMP2B
PPP2R3C
HERPUD2
WBP4
SDCCAG1
RPL15
GCA
VKORC1
NDUFB8
UFD1L
PSMC6
C11orf10
TMEM167A
NPC2
GATM
SMG5
LOC100289349
ASCC1
TNFAIP6
TFG
TMEM147
ST7-AS1
MFSD11
SELT
MLYCD
BCAS3
DISC1
C1QTNF3
XPO6
RABL4
AKR1A1
JPX
YIF1A
REPS2
RNF220
CDV3
ZMYND12
IGBP1
ZNF784
STK4
PSMA2
UBE2D3
PDE6D
CHCHD7
CTSF
CARHSP1
TCFL5
RPS14
ALG5
PET112L
HMGCL
ZNF83
TMEM126B
MTERFD2
RPS12
TMEM93
MPV17
ETFDH
DDX39
INPP5K
SEC11C
GTF2A2
MRPS14
RPS10P7
CPEB1
KEAP1
ATP5S
TNFRSF21
IGSF11
PSRC1
D2HGDH
EIF4A3
TGOLN2
C1orf83
RANBP1
RGS1
RABGGTB
NDUFB6
ZNF435
PPAP2A
LAMP1
BCAP31
C11orf67
ITGB1BP1
PSMA7
PSAP
SGMS1
ACTN2
BLOC1S2
SMPDL3A
FAM98A
RHCE
PPP2R2A
TMEM151A
STAU1
SWAP70
GSTZ1
NCOA7
UBE2Z
UBC
PDE6B
MRPL9
KIAA1279
RPL27
PSEN1
PLA2G16
RPS10
C7orf20
CDC42
LOC647030
SGCE
AGPAT4
PSMA3
HADH
HSBP1
COG5
CECR2
MRPL18
USP31
MYO10
NDUFAF3
RAB10
TRPC4AP
CD81
FCF1
POLR2I
GCLC
RPL22
WBP2
VPS26A
SNRPB2
ACACA
LIMA1
CHMP5
CALD1
PTP4A2
BUB3
UBE2D2
LOC100289173
CDNF
LOC100130890
SH3KBP1
TMX1
SCD5
WDR41
C12orf11
ILF3
KRTCAP2
CYTIP
CDC42EP2
SERPINB1
RCBTB2
HMGN2P46
TAX1BP3
FAM50A
ENOSF1
PSMC3
CHST6
RAB14
SDCCAG10
DNAJA3
ACAD9
C1orf50
RRM1
IVD
VPS35
STMN4
INO80B
EIF3K
KIF1B
NAA38
DNAJC3
PEX7
SLC27A6
RNF14
ERICH1
C8orf59
HMBOX1
RENBP
TLN1
CPT2
HHLA3
METTL8
PPA1
MIS12
RAI14
TMEM141
ATP6AP1
UACA
TOMM7
C14orf153
DNAJC19
SNRPD3
PSTPIP1
ZNF271
JUN
C18orf19
TCEA1P2
PDXDC1
DPP3
ANGEL1
RHOA
SH3GLB1
FLJ44635
CD99
HMOX2
ENPP4
AL161668.2
C21orf57
EIF3D
SMC3
NOMO2
AHCY
DPH2
HMG20B
CHCHD2
C2orf28
AIMP1
FYCO1
ACTR3
RBPJP6
SLMO2
HIST2H2BE
MRPS31
HEY2
LOC124685
RPL19P12
CYP4V2
BDNF-AS1
KIAA1244
GCDH
ACN9
HSPD1
CISD3
NDUFAF1
MRPL13
NSFL1C
MAK10
EVI5
CLN5
PIR
PCBD2
RNASET2
PGPEP1
TMEM99
RP11-244H3.1
DRAM2
EIF4B
AKD1
PIGT
NENF
DFFA
SERHL
RPS27A
CCDC90A
PLEKHB2
UROD
DACT3
HNRNPH3
GRB10
2005-03-01
CUTC
SURF1
MRPS18C
RP4-665J23.1
JAGN1
ZNF536
BNIP3L
LMNA
CD164
XPNPEP3
MAN2A2
EEF1D
NRBP2
SRP68
LOC100131564
PSMB2
MBNL3
RSU1
TMEM50A
SP110
DSTN
RPL17P20
FADS1
FTL
CD97
KIAA0562
CRYL1
EXOSC7
BVES
PRAM1
SCYL3
LOC100133337
TMX2
MAPRE1
SCAMP3
STX7
MFSD5
ENOPH1
NECAP2
EXOSC9
COMT
PRMT1
IL13RA1
EIF2B2
DHODH
VPS52
NADSYN1
MIR100HG
SBDS
ZNF529
ATP6V0E1
C19orf63
NDUFV3
TNIP2
SPATA13
SNHG11
DOLPP1
PAOX
IFNGR1
WBSCR22
NID2
CSTF2T
FAM120C
COMMD4
FAM127B
FOXN2
AIMP2
MPDZ
KLRC2
SHC4
DLEU1
TXNDC9
SLC44A1
MRPS15
PLA2G4C
CNN3
DULLARD
SGK1
SEC22B
PHKB
PCYT2
ACAA1
GGNBP2
BCKDHB
BANF1
SLC35A2
RAB3IP
WBSCR16
NDUFB10
ALDH6A1
C1orf128
PSMB5
RFFL
ZSWIM7
C6orf70
RPS23
LOC644172
STT3A
BRMS1
AC012100.1
HNMT
GNE
TIMM9
RP11-65D13.1
ZNF326
CXorf38
CCNDBP1
TXN2
LMAN2
LOC643856
RPL28
CACYBP
ARF4
C3orf78
PPRC1
ENOX2
DNAJB11
HLA-DMA
TIPIN
C2orf69
DDX47
LOH12CR2
TH1L
C1orf198
UBXN8
FAM73A
CPNE1
PRUNE2
HDAC11
RNH1
SRRM1
RPLP0P2
RAB9A
SPCS2
BNIP2
GPT2
GNAI3
C16orf94
DYNC1LI2
NOL7
NDUFA2
NDUFA1
ACTR6
MRPL30
TMEM101
LYRM5
HNRNPC
GINS3
PDRG1
BLOC1S1
UBE2E1
FLII
CETN3
FLOT1
RPS13P2
CCDC56
TPD52
VAMP8
FBXO22
SSBP1
C14orf93
TRIP6
C19orf28
GNAI2
HARBI1
PDE1A
RPS5
CTD-2514K5.2
STXBP3
DDB1
RAB5C
EFCAB2
RSPRY1
ENDOD1
TMEM189
ZC3H15
MRFAP1
ZNF410
C22orf9
DAPK2
LBR
PMF1
METTL13
PIGV
RAD51L1
AC074286.1
MAEA
LCOR
TAF9
MRPL38
LOC727869
RPL24
LOC100132346
CREM
RPL23AP7
C2orf3
AGTPBP1
FAM108B1
GGPS1
FANCB
EVI2B
ARL6IP4
PSMB1
CIRBP
C7orf11
PPAPR3
RPS4Y1
GPS1
PSMD11
SEPW1
ZKSCAN1
RFXANK
PBLD
SNRPG
TTC35
PSMD14
CYP2J2
PTBP2
ZNF611
GLG1
BIN1
LASS4
TMBIM6
BTD
RPL30
IDH3B
COX11
COMMD6
CREB5
TXNDC3
TRNAU1AP
TUBA1A
ANXA2P1
GEMIN8P4
ARL2
LOC441722
ALAD
IMP4
APLP1
EIF5B
TLCD2
WASF2
NSMCE2
C10orf104
HESX1
PPFIBP2
ATP6V1E1
C20orf4
RGN
PEMT
KAT5
IDH2
ANKIB1
MAGT1
DNAJC8
CNIH4
MSN
OCIAD1
RPL21
LACTB2
RPL37A
GNG8
LETMD1
PSMC5
TRAM1L1
PIGY
AGPS
INF2
LINC00320
CRK
TRAPPC4
EIF2B4
LOC100130107
SKP1
INTS7
RABEP1
HP1BP3
TXNL1
RPL10L
BPNT1
CYB5D2
CD83
CTBS
ENO1
PUS7L
GINS2
KANK1
OAZ1
NFU1
TBCA
LOC390282
LOC728533
LIMCH1
GSTM1
CSNK1A1
MRPL53
MRPL46
C1orf56
ANXA4
C20orf3
RP4-758J18.2
RPS9
ACSBG1
HAUS2
DLG2
NUP107
TWF1
UBAP1L
ARHGAP22
PTPRU
RAB11A
PDSS2
EIF3I
HIST2H2AA4
DOCK10
RPL21P44
CTSD
PCNP
PREB
ADSS
USP32
GNRHR2
GTF3C6
IBTK
MORF4L1
C9orf75
C9orf85
KIAA2013
IFT88
AHSA1
VWA1
RAN
RPL37
MRPS22
ZNFX1-AS1
ZNF397
DVL3
RPL23AP82
DDX23
C21orf63
MIR17HG
SF3B2
ACADVL
LTBP3
IFT80
TRIP4
UNC50
HIBCH
SNX18
HIST1H2AD
MINA
ZNF775
LCP1
APH1A
ACOT13
SH3BGRL3
DNM3
PFKL
NACA
CALU
DDIT3
ANXA13
PDIA3P
OPLAH
MDK
PITPNB
GTF3C5
RFC1
UTP3
LOC729317
C10orf78
RPL10
FAM102A
Z83851.1
AMFR
MTO1
MYADM
KIAA0355
MTSS1
LOC646890
C20orf111
TARS
ERH
FAM113A
OLIG1
ISCA2
FNBP1
MTX2
ZFPL1
TBC1D13
CSRP1
TRUB2
PPP2R3A
NTMT1
GPM6B
SMPD4
NEK3
RPS19
RPL5
C12orf60
TMEM136
PDLIM2
AASS
PHF15
C12orf66
GOLGA7
RAP1B
PATZ1
SUMF1
EML3
SNX29
CXCR4
STYX
SQLE
AFMID
PPCS
PAFAH1B1
DNAJC18
APBB1
BUD31
PSMC1P9
FAM38B
RAB5B
CHMP2A
TMEM179B
STAM
ZNF24
CORO1C
TMEM87A
TMEM187
ZFP36L2
STRADB
SAMM50
RTP4
DNAJC7
NSUN3
POLG2
DDT
TUBGCP2
KIAA1598
TSPO
NDUFS6
RABGAP1L
ROBLD3
WBP11P1
ZNF260
RBM8A
MRPL20
SNRPC
CBX3
RPS6
RALA
TMEM42
DOHH
TBC1D2
ZNHIT6
OR9A2
CHRNB1
TMEM120A
QARS
AC025647.1
LOC653881
SLTM
C6orf150
CXorf40A
CUEDC2
SNRPF
PIK3C2B
VPS72
MED28
PRPSAP1
RBM11
ARHGAP21
RNF214
DTNBP1
SNX2
SNF8
GFM2
LOC100131785
APIP
IFI27L2
C13orf23
SAMD4B
MYO6
ADA
FAM123A
HPS4
NUBP2
POLD4
LSS
PPCDC
C15orf40
TOM1L2
ABCA2
MKRN3
KIF6
BAZ2B
CPPED1
TTLL7
NFKBIB
MARS
TM2D1
C5orf44
SLC26A9
AKR7A3
HSD17B4
MED27
HAVCR2
TBCB
CYB5R1
TTC12
SLCO3A1
RBPSUH
HLA-DOA
BAZ1A
A2LD1
LOC100131735
PARN
NUP155
ACTR1A
AP003117.1
ATP5L
C18orf54
SLC48A1
ITGB8
ZNF701
ALKBH3
NDUFS2
PMPCA
FAM125B
WNT5B
CCNY
FBXO15
KATNAL2
PRKDC
HSPA1A
GNG5
TOMM22
EIF4G1
FXR1
MMGT1
RBM5
TAX1BP1
CALCOCO2
EPRS
ERGIC2
EXT2
WDYHV1
PCBP1
PCDH9
CD63
MPPE1
IK
DNAJC27
ACTG1
VPS28
HMGN2
SFXN4
SRR
SSR3
CP
U2AF1
NOTCH1
TTC38
C11orf54
MRPL43
DARS
NUAK2
HRASLS2
TMTC2
MBD4
HADHB
SALL1
HAX1
TMEM14B
TMED5
LINC00341
SPOPL
LOC729742
SNRPE
NFE2L2
GSPT1
RAB22A
PSMB6
RPS15A
MRP63
TAF12
TCEB1
LZTS2
WTH3DI
POPDC3
KCNJ2-AS1
POLR2J
CMC2
SMPD1
NOP56
LOC100287430
C5
HLA-DRB4
QSOX1
ORC5L
PSMC1P4
MAP4
MRPL47
SENP2
MAGED2
SUCLG2
GUK1
C1orf203
CCT7
TRA2B
CUTA
TXNL4B
LRRC47
MKRN1
EPHX2
STAT2
GAR1
PSMB4
MYH3
CCNB3
ATP2C1
RPL7
DUSP10
ADAMTS1
OTUB1
ABCF3
BET1
SLC25A1
PRPS1
RNF111
DHX37
RPS25
ERGIC3
BCKDHA
FGGY
ALDH16A1
HEPACAM
BLID
PPP1R7
UQCC
NCLN
SIPA1
CYP20A1
HIP1
C11orf83
SNRPEP4
GMPS
CMTM3
C6orf48
CTNNBL1
ANKRD10
TECPR2
TUBA3D
UNC5B
PSMB7
PGLS
CD68
IFNAR1
C19orf10
RHOC
MAP2K5
TUBB2B
SERHL2
HYI
SNAPC1
C17ORF49
PHPT1
BOLA1
SHARPIN
ICK
PMP22
HDHD2
TSR1
C14orf126
ANGPTL4
FAM134A
PLP2
S100A1
EEF1A1P24
C18orf10
MPDU1
GABARAP
GDNF
SAMD4A
ARHGAP17
AMZ2
LLPH
ASPHD1
EIF3B
SNX17
BTF3P11
C10orf4
SEC61A2
SERPINB8
HAUS6
UCK2
AK3
TXNL4A
LOC285741
ETFA
PPP6C
DICER1
LOC100288366
CLEC14A
MRPL27
ZDHHC7
PHF16
EMR2
RPS4Y2
MRPS11
EEF1A1
NDUFA10
NSUN4
LOC100287572
VPS33A
PRDX6
ALDOB
FAM120AOS
MEGF10
LOC283481
FBXL7
RAB5A
BRCA1
CSRP2BP
ADAT1
C16orf88
AAMP
THUMPD3
RPL10A
DHRSX
C6orf153
PLEKHB1
ENTPD5
TMEM50B
MCM3AP
FAM63A
AC017099.3
EBNA1BP2
TDP1
MAP3K7IP1
SYF2
MTMR3
WAC
EPHX1
EEF1A1P9
SND1
RPF2
CENPQ
REST
FNTA
CDC16
ELP2
CORO1B
ATBF1
KIAA1128
PLOD3
CHCHD4
RETSAT
HPS5
URM1
MBOAT2
RELL1
ANKRD40
HGS
TP53BP2
TMCC3
CIAO1
SNX1
ZCRB1
IMMT
NGLY1
TSR2
MEX3A
PEX10
TM7SF3
TMEM9
SDHAF2
POMGNT1
MARCKSL1
TCEA2
H2AFJ
AC010422.1
EPN2
CNKSR3
DNM2
MYOM1
LYPLAL1
MNF1
MRPL52
SEPX1
HSDL2
TMEM126A
FUNDC1
STUB1
ACAT2
SPARC
ZNF506
E2F6
DDX21
BBX
LHX8
ZFAND2A
AGXT2L2
COG4
RP11-1057N3.1
LOC100289922
CDKN1C
AC012621.2
PELO
RPL23A
TRIM56
USP48
LPXN
MYBL1
TMEM85
ELOVL6
CTNS
RAB9BP1
ST6GALNAC3
NSA2
PTPN1
HLA-DRB1
FUNDC2
C1GALT1
PCBP2
RHOB
COX4I1
DBI
GOLGA5
RP11-428G5.1
LOC100288879
PDE8A
C3orf31
HK2
CAP1
MFAP1
MRPS25
UTP14C
PSMC1
RINT1
RP11-431H16.2
2007-09-01
TFDP2
ABCB6
NMRAL1
CDKL3
RPL3
CCT5
ADC
AVEN
PTPLAD1
SDF2L1
SUPT5H
NUDC
CNOT10
CLN8
RAPGEF5
SGK3
AC010896.1
PCMT1
SERF1A
IVNS1ABP
PIGS
PCGF3
RPS29
CLCA2
CSE1L
EXOC7
LAMP2
ANKHD1
LOC652826
SEPHS1
APEX1
PDE11A
GALNT1
TMEFF2
ADAT3
SNAP29
SHPK
TMEM203
PDK4
RFTN2
SNORA70
ARMET
BAX
ZNF330
NIPAL3
CD22
EIF3M
RABEPK
APPBP2
ZW10
A3GALT2P
TBL3
SLC11A2
SASH1
LMF2
MAPKAPK3
GMFG
ATXN2
MORC2
ETF1
KIAA1715
TYW3
COX7A2L
HLA-DRA
SNRNP40
FCGBP
KCTD10
TMEM104
SIGLEC10
C2orf18
TDRD7
FTHL17
CDK2AP2
COL4A3BP
RGL3
COPB1
MECR
MRPL21
RIBC1
ACER3
ANKRD57
SLC9B1P1
RALBP1
ZNF710
NOL9
RDX
PHB2
PAFAH2
SPG11
BCS1L
DOCK6
ERBB2IP
ATG3
OR1D5
RIN2
C11orf48
LOC100294349
MXRA7
INPP1
NDUFA3
TAOK1
LUC7L2
RPL29P2
ACYP2
IMPAD1
GFER
ARHGAP12
LAP3
ATP5E
POLR3H
HNRNPK
SMA4
NCAM1
STARD3
BFAR
FGF7
XPA
FANCE
ZMAT5
HLCS
HIST1H2AG
ZCWPW1
NVL
ZNF189
GOLGB1
ATP5O
EFHD1
CHST3
CBR1
AGFG1
ILF2
ALDH7A1
NGDN
APPL1
CAPN13
POLA2
SLC12A9
MTUS1
PARVG
HEATR5A
DEPDC7
CLIC4
LINC00294
DHRS7
UBE2L3
HLA-DRB5
RNF181
WRB
TMEM194B
LARP6
GNA12
RP11-314P12.3
SRBD1
NAGLU
TULP4
CCDC127
HOOK3
VAMP3
PIGG
TRAF1
ASXL2
LGALS1
GRN
DBT
MLH3
UFC1
ACSS2
CDC26
TBC1D22A
FMO5
GLO1
LOC100293763
RPS27AP11
ERCC8
TMEM38B
TSG101
FAM71F2
SORCS2
MTMR2
GTF2IRD1
WDR74
GALNT6
HCK
ENPP6
LOC100288117
DNAJB6
ZNF826P
PFDN6
KPNA2
ZMPSTE24
COL4A5
RAB1B
ZNF649
PHLDA3
AC130454.1
GTPBP10
AL589182.2
DHTKD1
FGD4
DAZAP2
C14orf156
FAHD1
FADS2
RPS27
SRRT
SERINC1
BEST1
SS18L2
C8orf45
GM2A
ASAH1
NDRG1
NAIP
PCM1
STK10
IFI16
HSPA8
SLC35E3
BRUNOL5
AATK
DDO
LANCL1
RPS18
KIAA0090
STAMBP
EI24
RRP8
TAF7
EIF5
DEF8
EMD
DDX17
CCDC102B
RNF213
MAML2
TMEM165
RPS15P5
ABHD6
SNAP23
ZNF571
SARS
SLC13A3
MTIF3
CBS
BDH2
ARFGAP2
FBXL14
MMADHC
ORAI1
ACTR8
PAQR4
P4HB
PI16
TMSB4XP8
RHOU
HIST1H2AC
PHLDB1
FLJ39653
ZNF207
HLA-DMB
TMEM184C
SLC25A46
TULP3
UQCRB
PRRG1
CCDC121
MSTO1
IARS2
EIF3H
LOC643475
SERPINB6
NFATC1
RPS3AP47
WDFY4
BTF3L4
SLC33A1
SEMA4D
APTX
ADAM17
PLS3
C6orf225
ME2
ISOC2
BRD7P3
TRIM16L
OAT
VPS4B
KIAA0556
DCTN1
TPP1
NET1
ATG2A
H2AFX
MRPL40
MTERF
TBL1XR1
LSM1
BBS2
ARHGEF10
CMC1
ZNHIT3
CD84
MRPL22
EMP3
HAT1
RPL26
NEK7
ZEB2
C1orf130
MBOAT1
WTAP
FXYD4
DOCK1
PGAP2
CLEC2D
SLC6A9
SLC25A13
DPM1
SRP54
TRAF3IP3
CAPRIN1
PTRHD1
AUH
RBM45
ZNF691
NDE1
UFM1
RUVBL2
GDI2
GIPC1
RNASEL
RPL9
HECTD1
TMED1
LOC284441
FDPS
SLC44A2
EIF2S1
C18orf32
NUP98
KIDINS220
PRTFDC1
USO1
USP14
C19orf36
POP4
APOD
TMEM116
C17orf62
RAP1GDS1
WDR61
COMMD9
CD69
BOK
LOC100131482
AP2B1
SRSF3
NUDT9
OTUD5
RCHY1
RAD23A
TCEANC
NDUFV1
POLD1
DUSP22
PEPD
SBDSP1
CCT6B
C6orf203
CTNNBIP1
PLOD1
GPRC5B
FAIM
SLMO1
DRG2
PNPT1
SFTPC
NDUFA9
C4orf34
C1orf144
OR8B8
SLC25A11
KIAA0494
CDK6
P2RX7
LOC653097
BMP7
TMC6
NDUFA8
ITM2B
ADIPOR2
TTC1
NSMCE1
KARS
NUDT13
TREM2
NR1H3
RABL3
SON
HIST1H2AK
HNRNPM
VDAC3
SNX24
PTPN13
TRIM36
BIRC5
ERP29
LOC648603
RPA3
USP40
CHKA
MAN2B1
ERLIN2
GTF2E1
HADHA
FAM171A1
HTATSF1
TMEM176B
PPAN-P2RY11
PADI2
TRIM62
ZHX2
JUP
PRKCSH
LRP6
FAM162A
PXMP3
C10orf76
GGTA1
CRYZL1
NUBP1
RP11-383C5.4
CGGBP1
SLC35C2
CFTR
GATS
SAR1B
DOCK8
MTCP1NB
ANAPC10
SUPT4H1
[truncated: 18,737 more rows]

## Sheet: H0351.2001
QARS		Enirchment in Biological processes
GMPR2		Description	GO term	FDR q-value	P-value	Enrichment (N, B, n, b)	exclude
ZFP91		GO:0022904	respiratory electron transport chain	8.87e-30	3.17e-26	9.71 (17643,87,877,42)	0
DPH3		GO:1901564	organonitrogen compound metabolic process	1.86e-29	5.3e-26	1.69 (17643,1543,2956,436)	0
SUCLG1		GO:0022900	electron transport chain	2.99e-29	7.12e-26	9.49 (17643,89,877,42)	0
NDUFB5		GO:0006091	generation of precursor metabolites and energy	1.59e-25	2.84e-22	2.75 (17643,263,2882,118)	0
TRUB2		GO:0044281	small molecule metabolic process	2.73e-24	4.33e-21	1.55 (17643,1661,3352,489)	0
GGNBP2		GO:0044711	single-organism biosynthetic process	4.16e-22	5.95e-19	1.40 (17643,1209,6230,596)	0
ELAVL3		GO:0009117	nucleotide metabolic process	1.09e-21	1.42e-18	2.28 (17643,382,2956,146)	0
SDHA		GO:0006753	nucleoside phosphate metabolic process	1.24e-21	1.48e-18	2.26 (17643,390,2956,148)	0
TMEM14B		GO:0019752	carboxylic acid metabolic process	1.56e-20	1.71e-17	1.52 (17643,805,5641,390)	0
SLC25A5P1		GO:0070125	mitochondrial translational elongation	5.01e-20	5.11e-17	4.08 (17643,84,2623,51)	0
TMX2		GO:0019637	organophosphate metabolic process	7.01e-20	6.68e-17	1.82 (17643,794,2956,242)	0
CTSD		GO:0070126	mitochondrial translational termination	8e-20	7.14e-17	3.58 (17643,86,3210,56)	0
TMEM14C		GO:1901566	organonitrogen compound biosynthetic process	1.07e-19	8.95e-17	1.44 (17643,824,6541,440)	0
PPA1		GO:0044085	cellular component biogenesis	1.2e-19	9.53e-17	2.70 (17643,134,3999,82)	0
MAP1A		GO:0006415	translational termination	1.77e-19	1.33e-16	3.47 (17643,92,3210,58)	0
PHB		GO:0055086	nucleobase-containing small molecule metabolic process	1.93e-19	1.38e-16	2.06 (17643,450,3139,165)	0
ATP5A1		GO:0007005	mitochondrion organization	2.86e-19	1.95e-16	2.35 (17643,412,2346,129)	0
MRPL22		GO:0070271	protein complex biogenesis	5.06e-19	3.29e-16	3.43 (17643,70,3822,52)	0
GTF2A2		GO:0006414	translational elongation	9.14e-19	5.68e-16	3.58 (17643,109,2623,58)	0
PCCB		GO:0033108	mitochondrial respiratory chain complex assembly	1.11e-18	6.62e-16	3.32 (17643,75,3822,54)	0
C21orf33		GO:0043436	oxoacid metabolic process	4.19e-18	2.4e-15	1.73 (17643,908,2901,259)	0
PRPSAP1		GO:1902582	single-organism intracellular transport	5.59e-18	3.07e-15	1.81 (17643,1125,2040,236)	0
PSMC2		GO:0046907	intracellular transport	5.62e-18	2.97e-15	1.63 (17643,1395,2542,327)	0
NDUFV2		GO:0010257	NADH dehydrogenase complex assembly	6.27e-18	3.2e-15	10.20 (17643,56,772,25)	0
COPS5		GO:0097031	mitochondrial respiratory chain complex I biogenesis	6.27e-18	3.09e-15	10.20 (17643,56,772,25)	0
SCAMP3		GO:0032981	mitochondrial respiratory chain complex I assembly	6.27e-18	2.98e-15	10.20 (17643,56,772,25)	0
IDI1		GO:0051186	cofactor metabolic process	9.27e-18	4.27e-15	2.12 (17643,323,3505,136)	0
ZW10		GO:0055114	oxidation-reduction process	2e-17	8.95e-15	2.52 (17643,847,943,114)	0
SLC25A5		GO:0006082	organic acid metabolic process	3.18e-17	1.38e-14	1.71 (17643,925,2901,260)	0
FUNDC2		GO:0009141	nucleoside triphosphate metabolic process	6.27e-17	2.63e-14	3.27 (17643,149,2279,63)	0
HPS1		GO:0009144	purine nucleoside triphosphate metabolic process	7.68e-17	3.13e-14	3.30 (17643,128,2503,60)	0
WBSCR22		GO:1902600	hydrogen ion transmembrane transport	9.47e-17	3.76e-14	2.44 (17643,104,5149,74)	0
SDHD		GO:0051649	establishment of localization in cell	1.02e-16	3.93e-14	1.58 (17643,1519,2542,345)	0
OAT		GO:0043624	cellular protein complex disassembly	1.49e-16	5.59e-14	2.95 (17643,121,3210,65)	0
PAIP2		GO:0006418	tRNA aminoacylation for protein translation	2.2e-16	8.07e-14	5.13 (17643,46,2391,32)	0
TRPC4AP		GO:0043038	amino acid activation	2.47e-16	8.81e-14	5.61 (17643,49,1990,31)	0
TMEM55A		GO:0043039	tRNA aminoacylation	2.47e-16	8.6e-14	5.61 (17643,49,1990,31)	0
TRIM41		GO:0009199	ribonucleoside triphosphate metabolic process	3.19e-16	1.09e-13	3.32 (17643,127,2428,58)	0
UQCRC1		GO:0071822	protein complex subunit organization	5.25e-16	1.67e-13	1.72 (17643,1472,1753,252)	0
LAPTM4B		GO:0009205	purine ribonucleoside triphosphate metabolic process	5.44e-16	1.69e-13	3.36 (17643,121,2428,56)	0
JKAMP		GO:0034660	ncRNA metabolic process	5.61e-16	1.71e-13	2.01 (17643,508,2643,153)	0
TIMMDC1		GO:0009123	nucleoside monophosphate metabolic process	7.13e-16	2.12e-13	3.06 (17643,167,2279,66)	0
MORF4L1		GO:0009161	ribonucleoside monophosphate metabolic process	7.2e-16	2.1e-13	3.15 (17643,155,2279,63)	0
DHRS7		GO:0034622	cellular macromolecular complex assembly	8.85e-16	2.53e-13	1.93 (17643,674,2347,173)	0
TUBGCP2		GO:0065003	macromolecular complex assembly	1.22e-15	3.42e-13	1.36 (17643,1332,5284,544)	0
EML2		GO:0006396	RNA processing	1.42e-15	3.9e-13	1.62 (17643,770,3804,269)	0
KIAA0100		GO:0015992	proton transport	1.46e-15	3.93e-13	3.97 (17643,134,1592,48)	0
SPG21		GO:0006120	mitochondrial electron transport, NADH to ubiquinone	1.55e-15	4.09e-13	4.45 (17643,41,3095,32)	0
NUDT9		GO:0009167	purine ribonucleoside monophosphate metabolic process	1.64e-15	4.26e-13	2.91 (17643,142,2822,66)	0
MRPL15		GO:0046034	ATP metabolic process	1.86e-15	4.74e-13	3.50 (17643,106,2428,51)	0
CHD4		GO:0006520	cellular amino acid metabolic process	1.88e-15	4.72e-13	1.63 (17643,322,6541,195)	0
KIAA0090		GO:0009126	purine nucleoside monophosphate metabolic process	2.59e-15	6.39e-13	2.89 (17643,143,2822,66)	0
VDAC2		GO:0006818	hydrogen transport	2.97e-15	7.19e-13	3.91 (17643,136,1592,48)	0
SRP68		GO:0032984	macromolecular complex disassembly	4.14e-15	9.86e-13	2.58 (17643,179,3023,79)	0
BOLA3		GO:0009894	regulation of catabolic process	6.31e-15	1.48e-12	2.00 (17643,719,1905,155)	0
C20orf43		GO:0006839	mitochondrial transport	6.94e-15	1.6e-12	2.46 (17643,105,4717,69)	0
CHCHD4		GO:0009116	nucleoside metabolic process	1.42e-14	3.21e-12	2.27 (17643,267,2938,101)	0
NDUFS2		GO:0009119	ribonucleoside metabolic process	2.2e-14	4.91e-12	2.21 (17643,245,3097,95)	0
YIPF3		GO:0051352	negative regulation of ligase activity	2.52e-14	5.54e-12	4.40 (17643,78,1900,37)	0
PLEKHB2		GO:1901657	glycosyl compound metabolic process	3.15e-14	6.82e-12	2.23 (17643,289,2847,104)	0
ABHD12		GO:0022411	cellular component disassembly	3.21e-14	6.83e-12	2.27 (17643,485,1759,110)	0
PGD		GO:0002478	antigen processing and presentation of exogenous peptide antigen	3.71e-14	7.79e-12	1.84 (17643,158,6440,106)	0
TMEM85		GO:0008104	protein localization	3.96e-14	8.2e-12	1.29 (17643,1601,5352,627)	0
DIABLO		GO:0009056	catabolic process	4.93e-14	1.01e-11	1.41 (17643,1607,3540,456)	0
MPDU1		GO:0042278	purine nucleoside metabolic process	5.44e-14	1.09e-11	2.39 (17643,219,2938,87)	0
UBE2D3		GO:0006793	phosphorus metabolic process	5.45e-14	1.08e-11	1.33 (17643,1894,3985,567)	0
SNX21		GO:0006521	regulation of cellular amino acid metabolic process	5.69e-14	1.11e-11	4.74 (17643,65,1891,33)	0
CLPTM1		GO:0043241	protein complex disassembly	5.77e-14	1.11e-11	2.54 (17643,172,3023,75)	0
C7orf44		GO:0051444	negative regulation of ubiquitin-protein transferase activity	6.55e-14	1.25e-11	4.40 (17643,76,1900,36)	0
LOC100133042		GO:0046128	purine ribonucleoside metabolic process	6.8e-14	1.28e-11	2.39 (17643,216,2938,86)	0
HBXIP		GO:0006399	tRNA metabolic process	6.84e-14	1.27e-11	2.71 (17643,170,2454,64)	0
LOC644006		GO:0045184	establishment of protein localization	7.12e-14	1.3e-11	1.33 (17643,1361,5110,523)	0
SELT		GO:0051439	regulation of ubiquitin-protein ligase activity involved in mitotic cell cycle	7.85e-14	1.42e-11	4.39 (17643,74,1900,35)	0
RAB4A		GO:1990542	mitochondrial transmembrane transport	8.79e-14	1.57e-11	3.77 (17643,55,3060,36)	0
SDHAF2		GO:0009259	ribonucleotide metabolic process	9.4e-14	1.66e-11	2.18 (17643,261,2951,95)	0
C1orf43		GO:0019884	antigen processing and presentation of exogenous antigen	9.92e-14	1.73e-11	1.99 (17643,165,5437,101)	0
GIPC1		GO:0044248	cellular catabolic process	1.04e-13	1.78e-11	1.49 (17643,1157,3550,347)	0
HIGD1A		GO:0043623	cellular protein complex assembly	1.12e-13	1.91e-11	2.63 (17643,321,1675,80)	0
SDHB		GO:0000377	RNA splicing, via transesterification reactions with bulged adenosine as nucleophile	1.14e-13	1.91e-11	2.07 (17643,220,3791,98)	0
EI24		GO:0000398	mRNA splicing, via spliceosome	1.14e-13	1.89e-11	2.07 (17643,220,3791,98)	0
SAMM50		GO:0031145	anaphase-promoting complex-dependent catabolic process	1.3e-13	2.13e-11	2.77 (17643,73,4366,50)	0
ATP5B		GO:0048002	antigen processing and presentation of peptide antigen	1.37e-13	2.19e-11	1.79 (17643,168,6440,110)	0
AIFM1		GO:0031329	regulation of cellular catabolic process	1.47e-13	2.34e-11	2.02 (17643,615,1964,138)	0
NDUFB3		GO:0006796	phosphate-containing compound metabolic process	1.54e-13	2.41e-11	1.33 (17643,1837,3985,550)	0
PSMD2		GO:0000375	RNA splicing, via transesterification reactions	1.96e-13	3.04e-11	2.05 (17643,225,3791,99)	0
ATG4B		GO:0051437	positive regulation of ubiquitin-protein ligase activity involved in regulation of mitotic cell cycle transition	2.29e-13	3.52e-11	4.28 (17643,76,1900,35)	0
FAM82A2		GO:0051351	positive regulation of ligase activity	2.46e-13	3.74e-11	3.71 (17643,105,1900,42)	0
MRPL51		GO:0019693	ribose phosphate metabolic process	2.66e-13	4e-11	2.19 (17643,276,2951,101)	0
SNAPIN		GO:0043161	proteasome-mediated ubiquitin-dependent protein catabolic process	2.72e-13	4.04e-11	2.50 (17643,256,2041,74)	0
HDHD2		GO:0010608	posttranscriptional regulation of gene expression	3.1e-13	4.56e-11	1.75 (17643,419,3783,157)	0
DNAJA3		GO:0051436	negative regulation of ubiquitin-protein ligase activity involved in mitotic cell cycle	3.18e-13	4.63e-11	4.44 (17643,69,1900,33)	0
C22orf28		GO:0051603	proteolysis involved in cellular protein catabolic process	3.68e-13	5.31e-11	2.13 (17643,423,2041,104)	0
EPRS		GO:0033036	macromolecule localization	4.02e-13	5.74e-11	1.28 (17643,1615,5852,685)	0
NDRG4		GO:0006733	oxidoreduction coenzyme metabolic process	4.07e-13	5.76e-11	3.75 (17643,104,1855,41)	0
BLOC1S2		GO:0090407	organophosphate biosynthetic process	4.1e-13	5.74e-11	1.87 (17643,431,2956,135)	0
ALAD		GO:0008380	RNA splicing	4.27e-13	5.91e-11	1.86 (17643,321,3791,128)	0
FADD		GO:1901575	organic substance catabolic process	4.44e-13	6.09e-11	1.44 (17643,1361,3550,394)	0
TMEM126A		GO:0010498	proteasomal protein catabolic process	4.78e-13	6.51e-11	1.85 (17643,264,4366,121)	0
NAP1L4		GO:0051340	regulation of ligase activity	5.54e-13	7.47e-11	3.42 (17643,125,1900,46)	0
PSMD14		GO:0030163	protein catabolic process	9.58e-13	1.28e-10	1.86 (17643,327,3620,125)	0
IDH3B		GO:0009150	purine ribonucleotide metabolic process	9.9e-13	1.31e-10	2.16 (17643,246,2951,89)	0
PPA2		GO:0051443	positive regulation of ubiquitin-protein transferase activity	1.03e-12	1.35e-10	3.71 (17643,100,1900,40)	0
RNF214		GO:0019941	modification-dependent protein catabolic process	1.11e-12	1.44e-10	2.17 (17643,378,2041,95)	0
RCCD1		GO:0044283	small molecule biosynthetic process	1.17e-12	1.5e-10	1.47 (17643,429,6480,232)	0
LOC652826		GO:0015031	protein transport	1.18e-12	1.49e-10	1.35 (17643,1254,5110,490)	0
DDX21		GO:0006099	tricarboxylic acid cycle	1.29e-12	1.62e-10	27.72 (17643,28,250,11)	0
PFKM		GO:0043632	modification-dependent macromolecule catabolic process	1.69e-12	2.08e-10	2.15 (17643,386,2041,96)	0
FN3KRP		GO:0006163	purine nucleotide metabolic process	1.86e-12	2.28e-10	2.10 (17643,268,2951,94)	0
SDHAP1		GO:0006511	ubiquitin-dependent protein catabolic process	1.99e-12	2.41e-10	2.17 (17643,370,2041,93)	0
LOC100130746		GO:1903050	regulation of proteolysis involved in cellular protein catabolic process	2.12e-12	2.54e-10	2.51 (17643,248,1959,69)	0
DULLARD		GO:0019362	pyridine nucleotide metabolic process	2.37e-12	2.82e-10	3.87 (17643,91,1855,37)	0
EIF2B4		GO:0046496	nicotinamide nucleotide metabolic process	2.37e-12	2.79e-10	3.87 (17643,91,1855,37)	0
NF2		GO:0051438	regulation of ubiquitin-protein transferase activity	2.48e-12	2.9e-10	3.20 (17643,123,2104,47)	0
PSMC3		GO:0019882	antigen processing and presentation	3.48e-12	4.01e-10	1.68 (17643,204,6440,125)	0
MRPS18C		GO:0043604	amide biosynthetic process	3.62e-12	4.14e-10	1.55 (17643,314,6383,176)	0
CNIH		GO:0022607	cellular component assembly	3.89e-12	4.34e-10	1.42 (17643,1902,2348,360)	0
PPM1A		GO:2000060	positive regulation of protein ubiquitination involved in ubiquitin-dependent protein catabolic process	5.75e-12	6.37e-10	3.63 (17643,89,2075,38)	0
LOC729164		GO:0031397	negative regulation of protein ubiquitination	7.46e-12	8.2e-10	3.17 (17643,123,2080,46)	0
NUP155		GO:0043603	cellular amide metabolic process	7.64e-12	8.33e-10	1.42 (17643,518,6383,266)	0
NDUFB2		GO:0006101	citrate metabolic process	7.93e-12	8.58e-10	24.26 (17643,32,250,11)	0
BUD31		GO:0044763	single-organism cellular process	8.45e-12	9.08e-10	1.13 (17643,9320,2968,1765)	0
TMEM183A		GO:0042176	regulation of protein catabolic process	8.96e-12	9.55e-10	2.07 (17643,387,2161,98)	0
COX4I1		GO:0006996	organelle organization	1.15e-11	1.2e-09	1.38 (17643,2446,2118,405)	0
C2orf24		GO:0006461	protein complex assembly	1.15e-11	1.2e-09	1.33 (17643,1082,5171,423)	0
GBF1		GO:1903362	regulation of cellular protein catabolic process	1.3e-11	1.35e-09	2.39 (17643,268,1959,71)	0
NME2		GO:0038061	NIK/NF-kappaB signaling	1.33e-11	1.37e-09	4.45 (17643,62,1856,29)	0
LOC131055		GO:0043043	peptide biosynthetic process	1.49e-11	1.52e-09	1.81 (17643,244,4520,113)	0
XPO6		GO:1903321	negative regulation of protein modification by small protein conjugation or removal	1.51e-11	1.53e-09	2.98 (17643,131,2080,46)	0
PSMA5		GO:0072524	pyridine-containing compound metabolic process	1.87e-11	1.88e-09	2.91 (17643,101,2822,47)	0
ITGB1BP1		GO:0072655	establishment of protein localization to mitochondrion	2.57e-11	2.57e-09	2.90 (17643,57,4165,39)	0
SAP18		GO:0051188	cofactor biosynthetic process	2.8e-11	2.78e-09	1.83 (17643,161,5639,94)	0
ZFYVE20		GO:0072350	tricarboxylic acid metabolic process	3.66e-11	3.61e-09	21.56 (17643,36,250,11)	0
EGLN2		GO:0006732	coenzyme metabolic process	3.72e-11	3.64e-09	1.95 (17643,255,3398,96)	0
UQCRC2		GO:2000058	regulation of protein ubiquitination involved in ubiquitin-dependent protein catabolic process	4.14e-11	4.02e-09	3.38 (17643,98,2075,39)	0
MRPL9		GO:0006412	translation	4.57e-11	4.41e-09	1.89 (17643,221,4142,98)	0
TMEM50B		GO:1901135	carbohydrate derivative metabolic process	4.76e-11	4.57e-09	1.57 (17643,775,2970,205)	0
UCRC		GO:0031398	positive regulation of protein ubiquitination	6.32e-11	6.02e-09	2.61 (17643,177,2104,55)	0
SDHC		GO:0006122	mitochondrial electron transport, ubiquinol to cytochrome c	6.42e-11	6.08e-09	25.60 (17643,14,443,9)	0
LSM1		GO:1901293	nucleoside phosphate biosynthetic process	7.48e-11	7.03e-09	2.24 (17643,184,2956,69)	0
TMEM203		GO:0071702	organic substance transport	7.49e-11	6.99e-09	1.23 (17643,1951,5140,701)	0
ZNF330		GO:0072521	purine-containing compound metabolic process	8.62e-11	8e-09	1.92 (17643,314,2951,101)	0
PGM1		GO:0006397	mRNA processing	9.38e-11	8.64e-09	1.70 (17643,381,3791,139)	0
NDUFA12		GO:0002479	antigen processing and presentation of exogenous peptide antigen via MHC class I, TAP-dependent	9.7e-11	8.83e-09	4.29 (17643,62,1856,28)	0
TUBG2		GO:0070585	protein localization to mitochondrion	1.23e-10	1.11e-08	2.97 (17643,50,4165,35)	0
PPIA		GO:0033238	regulation of cellular amine metabolic process	1.47e-10	1.31e-08	3.65 (17643,87,1891,34)	0
OAZ2		GO:0034470	ncRNA processing	1.68e-10	1.49e-08	1.72 (17643,365,3720,132)	0
EIF2B1		GO:0070647	protein modification by small protein conjugation or removal	2.1e-10	1.85e-08	1.41 (17643,828,4366,289)	0
ACAD9		GO:0000209	protein polyubiquitination	2.18e-10	1.91e-08	1.89 (17643,233,3757,94)	0
RRM1		GO:0046364	monosaccharide biosynthetic process	2.35e-10	2.05e-08	3.97 (17643,54,2303,28)	0
ZSWIM7		GO:1903052	positive regulation of proteolysis involved in cellular protein catabolic process	2.47e-10	2.14e-08	2.68 (17643,173,1905,50)	0
FAM162A		GO:0044265	cellular macromolecule catabolic process	2.48e-10	2.14e-08	1.48 (17643,635,4242,226)	0
PCBP1		GO:0009057	macromolecule catabolic process	2.58e-10	2.2e-08	1.47 (17643,773,3757,242)	0
VPS52		GO:0009165	nucleotide biosynthetic process	2.77e-10	2.35e-08	2.21 (17643,181,2956,67)	0
DLD		GO:0009156	ribonucleoside monophosphate biosynthetic process	2.9e-10	2.45e-08	3.30 (17643,72,2599,35)	0
LOC342541		GO:0045732	positive regulation of protein catabolic process	3e-10	2.52e-08	2.33 (17643,258,1905,65)	0
MTIF2		GO:0009127	purine nucleoside monophosphate biosynthetic process	3.02e-10	2.52e-08	3.57 (17643,59,2599,31)	0
PSMC5		GO:0009168	purine ribonucleoside monophosphate biosynthetic process	3.02e-10	2.51e-08	3.57 (17643,59,2599,31)	0
MTO1		GO:0031396	regulation of protein ubiquitination	3.53e-10	2.91e-08	2.26 (17643,252,2104,68)	0
LOC284441		GO:0017004	cytochrome complex assembly	3.86e-10	3.17e-08	3.00 (17643,25,5639,24)	0
PNKD		GO:0042590	antigen processing and presentation of exogenous peptide antigen via MHC class I	3.93e-10	3.21e-08	4.09 (17643,65,1856,28)	0
AKR1B1		GO:1903322	positive regulation of protein modification by small protein conjugation or removal	4.15e-10	3.37e-08	2.47 (17643,190,2104,56)	0
DCTN1		GO:0006518	peptide metabolic process	4.22e-10	3.4e-08	1.65 (17643,365,4142,141)	0
E2F4		GO:0006457	protein folding	4.59e-10	3.69e-08	1.73 (17643,209,5109,105)	0
ST13P4		GO:1903364	positive regulation of cellular protein catabolic process	4.78e-10	3.81e-08	2.58 (17643,187,1905,52)	0
LONP1		GO:0071826	ribonucleoprotein complex subunit organization	5.42e-10	4.3e-08	2.36 (17643,186,2370,59)	0
BTF3P11		GO:0060071	Wnt signaling pathway, planar cell polarity pathway	6.49e-10	5.12e-08	3.24 (17643,96,2101,37)	0
BCAS3		GO:0016071	mRNA metabolic process	7.05e-10	5.53e-08	1.55 (17643,543,3791,181)	0
PSMD6		GO:0051641	cellular localization	1.05e-09	8.18e-08	1.27 (17643,955,6417,442)	0
PRMT1		GO:0044712	single-organism catabolic process	1.26e-09	9.74e-08	1.45 (17643,887,3352,245)	0
TH1L		GO:0032446	protein modification by small protein conjugation	1.64e-09	1.27e-07	1.42 (17643,720,4366,253)	0
LOC729317		GO:0006886	intracellular protein transport	1.78e-09	1.37e-07	1.67 (17643,728,2133,147)	0
APBB1		GO:0022618	ribonucleoprotein complex assembly	1.85e-09	1.42e-07	2.36 (17643,177,2370,56)	0
MFF		GO:0046390	ribose phosphate biosynthetic process	1.95e-09	1.48e-07	2.15 (17643,133,3706,60)	0
PSMC6		GO:0006090	pyruvate metabolic process	2.36e-09	1.78e-07	3.95 (17643,65,1855,27)	0
PSMC1P9		GO:0009142	nucleoside triphosphate biosynthetic process	2.37e-09	1.78e-07	2.76 (17643,62,3813,37)	0
SPHAR		GO:0009124	nucleoside monophosphate biosynthetic process	2.39e-09	1.79e-07	3.05 (17643,80,2599,36)	0
CISD1		GO:0042451	purine nucleoside biosynthetic process	2.75e-09	2.05e-07	2.47 (17643,86,3813,46)	0
REPIN1		GO:0046129	purine ribonucleoside biosynthetic process	2.75e-09	2.04e-07	2.47 (17643,86,3813,46)	0
UGP2		GO:0072594	establishment of protein localization to organelle	3.14e-09	2.31e-07	1.98 (17643,307,2413,83)	0
C10orf104		GO:0090662	ATP hydrolysis coupled transmembrane transport	3.2e-09	2.34e-07	3.30 (17643,36,3858,26)	0
MARS		GO:1903320	regulation of protein modification by small protein conjugation or removal	3.31e-09	2.41e-07	2.14 (17643,270,2104,69)	0
TUFM		GO:0016567	protein ubiquitination	3.83e-09	2.78e-07	1.45 (17643,601,4366,216)	0
GALT		GO:0032543	mitochondrial translation	4.17e-09	3.01e-07	4.81 (17643,30,2325,19)	0
LYRM7		GO:0015988	energy coupled proton transmembrane transport, against electrochemical gradient	4.23e-09	3.04e-07	3.43 (17643,32,3858,24)	0
USP5		GO:0015991	ATP hydrolysis coupled proton transport	4.23e-09	3.02e-07	3.43 (17643,32,3858,24)	0
NOX4		GO:0009260	ribonucleotide biosynthetic process	4.28e-09	3.04e-07	2.14 (17643,129,3706,58)	0
POLR2C		GO:1902580	single-organism cellular localization	4.74e-09	3.35e-07	1.31 (17643,683,6417,326)	0
RNF5		GO:0009201	ribonucleoside triphosphate biosynthetic process	6.38e-09	4.49e-07	2.90 (17643,51,3813,32)	0
PIGY		GO:0006626	protein targeting to mitochondrion	6.62e-09	4.64e-07	3.15 (17643,35,4165,26)	0
MDH1		GO:0016226	iron-sulfur cluster assembly	6.77e-09	4.72e-07	13.19 (17643,18,743,10)	0
NDUFA8		GO:0031163	metallo-sulfur cluster assembly	6.77e-09	4.7e-07	13.19 (17643,18,743,10)	0
LOC729313		GO:0042455	ribonucleoside biosynthetic process	7.46e-09	5.15e-07	2.29 (17643,105,3813,52)	0
C12orf10		GO:0022402	cell cycle process	7.92e-09	5.44e-07	1.33 (17643,1043,4344,342)	0
MRPL24		GO:0043488	regulation of mRNA stability	1.04e-08	7.08e-07	2.10 (17643,130,3757,58)	0
CMC2		GO:0002223	stimulatory C-type lectin receptor signaling pathway	1.07e-08	7.31e-07	3.09 (17643,98,2039,35)	0
BAT3		GO:0015985	energy coupled proton transport, down electrochemical gradient	1.17e-08	7.95e-07	3.13 (17643,23,5149,21)	0
MRPS14		GO:0015986	ATP synthesis coupled proton transport	1.17e-08	7.91e-07	3.13 (17643,23,5149,21)	0
EIF4H		GO:0080135	regulation of cellular response to stress	1.18e-08	7.9e-07	1.36 (17643,675,5221,272)	0
EIF2B5		GO:1903047	mitotic cell cycle process	1.32e-08	8.84e-07	1.39 (17643,717,4498,254)	0
RER1		GO:0072522	purine-containing compound biosynthetic process	1.65e-08	1.1e-06	2.04 (17643,135,3836,60)	0
SAP30L		GO:0009206	purine ribonucleoside triphosphate biosynthetic process	1.69e-08	1.12e-06	3.96 (17643,45,2279,23)	0
HSPA8		GO:0002220	innate immune response activating cell surface receptor signaling pathway	2.01e-08	1.32e-06	3.03 (17643,100,2039,35)	0
AHSA1		GO:0090175	regulation of establishment of planar polarity	2.31e-08	1.52e-06	2.90 (17643,107,2101,37)	0
STK4		GO:0065002	intracellular protein transmembrane transport	2.44e-08	1.59e-06	4.02 (17643,42,2299,22)	0
TAF9		GO:0045862	positive regulation of proteolysis	2.53e-08	1.64e-06	1.99 (17643,354,1905,76)	0
SPCS1		GO:0048193	Golgi vesicle transport	2.84e-08	1.83e-06	1.52 (17643,280,5688,137)	0
MRPL12		GO:0009145	purine nucleoside triphosphate biosynthetic process	2.84e-08	1.83e-06	3.68 (17643,46,2503,24)	0
MAGED2		GO:0009896	positive regulation of catabolic process	2.91e-08	1.86e-06	1.94 (17643,387,1905,81)	0
MDH2		GO:0042776	mitochondrial ATP synthesis coupled proton transport	3.12e-08	1.99e-06	8.84 (17643,17,1291,11)	0
COPA		GO:0009163	nucleoside biosynthetic process	3.15e-08	2e-06	2.38 (17643,115,3097,48)	0
CCM2		GO:0016241	regulation of macroautophagy	3.56e-08	2.25e-06	1.77 (17643,147,5221,77)	0
LOC100128302		GO:0007033	vacuole organization	3.59e-08	2.26e-06	2.59 (17643,145,1927,41)	0
NME2P1		GO:0006914	autophagy	3.74e-08	2.34e-06	1.83 (17643,359,2449,91)	0
NTPCR		GO:0043487	regulation of RNA stability	3.98e-08	2.48e-06	2.70 (17643,134,1856,38)	0
TOX4		GO:0046939	nucleotide phosphorylation	4.83e-08	3e-06	3.67 (17643,60,2001,25)	0
SDCCAG10		GO:0033554	cellular response to stress	5.43e-08	3.36e-06	1.63 (17643,1310,1146,139)	0
TSR2		GO:0006289	nucleotide-excision repair	5.45e-08	3.36e-06	2.57 (17643,100,2820,41)	0
AP1B1		GO:0010821	regulation of mitochondrion organization	5.47e-08	3.35e-06	2.23 (17643,215,1983,54)	0
C9orf123		GO:0009152	purine ribonucleotide biosynthetic process	6.09e-08	3.72e-06	2.15 (17643,116,3813,54)	0
FKBP4		GO:0006605	protein targeting	6.32e-08	3.84e-06	1.98 (17643,259,2413,70)	0
C19orf42		GO:1901659	glycosyl compound biosynthetic process	6.38e-08	3.86e-06	2.34 (17643,117,3097,48)	0
DDB1		GO:0071806	protein transmembrane transport	6.68e-08	4.02e-06	3.12 (17643,48,3178,27)	0
CTSL1		GO:0010565	regulation of cellular ketone metabolic process	7.06e-08	4.23e-06	2.48 (17643,162,1891,43)	0
NDUFA7		GO:0044282	small molecule catabolic process	7.85e-08	4.67e-06	1.82 (17643,324,2567,86)	0
SV2C		GO:0009132	nucleoside diphosphate metabolic process	8.07e-08	4.78e-06	2.71 (17643,83,2822,36)	0
LOC642513		GO:0002474	antigen processing and presentation of peptide antigen via MHC class I	9.19e-08	5.42e-06	3.20 (17643,89,1856,30)	0
LOC100288117		GO:0006754	ATP biosynthetic process	1.07e-07	6.29e-06	2.64 (17643,35,5149,27)	0
SLC2A11		GO:0045333	cellular respiration	1.14e-07	6.65e-06	2.35 (17643,44,5639,33)	0
BCAP31		GO:0006888	ER to Golgi vesicle-mediated transport	1.2e-07	6.99e-06	2.51 (17643,141,1992,40)	0
GBA2		GO:1901605	alpha-amino acid metabolic process	1.23e-07	7.13e-06	1.49 (17643,222,6541,123)	0
FDX1		GO:1901137	carbohydrate derivative biosynthetic process	1.43e-07	8.26e-06	1.68 (17643,388,2903,107)	0
LOC401859		GO:0061136	regulation of proteasomal protein catabolic process	1.5e-07	8.61e-06	2.34 (17643,177,1959,46)	0
GPS1		GO:0034248	regulation of cellular amide metabolic process	1.5e-07	8.58e-06	1.62 (17643,329,3783,114)	0
PAR-SN		GO:0031331	positive regulation of cellular catabolic process	1.52e-07	8.63e-06	1.97 (17643,329,1905,70)	0
PITRM1		GO:0016032	viral process	1.56e-07	8.87e-06	2.05 (17643,444,1278,66)	0
COX7B		GO:0044403	symbiosis, encompassing mutualism through parasitism	1.56e-07	8.83e-06	2.05 (17643,444,1278,66)	0
ACTR6		GO:0009060	aerobic respiration	1.73e-07	9.72e-06	2.83 (17643,26,5278,22)	0
ATG13		GO:0016053	organic acid biosynthetic process	1.8e-07	1.01e-05	1.45 (17643,254,6541,137)	0
C4ORF52		GO:0046394	carboxylic acid biosynthetic process	1.8e-07	1e-05	1.45 (17643,254,6541,137)	0
ALG14		GO:0019319	hexose biosynthetic process	1.84e-07	1.02e-05	4.16 (17643,47,1803,20)	0
NME1		GO:0033209	tumor necrosis factor-mediated signaling pathway	1.86e-07	1.03e-05	2.47 (17643,113,2659,42)	0
PMPCB		GO:0000715	nucleotide-excision repair, DNA damage recognition	1.99e-07	1.09e-05	4.12 (17643,21,3262,16)	0
ATP5G3		GO:0006508	proteolysis	2.17e-07	1.19e-05	1.48 (17643,1058,2044,182)	0
SCLY		GO:0005996	monosaccharide metabolic process	2.25e-07	1.22e-05	2.12 (17643,192,2339,54)	0
BAP1		GO:0044764	multi-organism cellular process	2.87e-07	1.55e-05	2.02 (17643,451,1278,66)	0
ICT1		GO:0046031	ADP metabolic process	3.07e-07	1.66e-05	3.26 (17643,46,2822,24)	0
ATP5G2		GO:0015980	energy derivation by oxidation of organic compounds	3.14e-07	1.68e-05	1.94 (17643,114,4712,59)	0
TMCC2		GO:0006094	gluconeogenesis	3.22e-07	1.72e-05	4.23 (17643,44,1803,19)	0
PGAM1		GO:0033365	protein localization to organelle	3.22e-07	1.72e-05	1.74 (17643,440,2162,94)	0
CPNE1		GO:1905037	autophagosome organization	3.41e-07	1.81e-05	4.36 (17643,39,1867,18)	0
PWP2H		GO:0006283	transcription-coupled nucleotide-excision repair	3.79e-07	2e-05	3.86 (17643,68,1477,22)	0
FLII		GO:0035567	non-canonical Wnt signaling pathway	3.86e-07	2.03e-05	2.52 (17643,136,1905,37)	0
LOC100289396		GO:0000045	autophagosome assembly	4.05e-07	2.13e-05	6.05 (17643,38,1075,14)	0
RETSAT		GO:0038093	Fc receptor signaling pathway	4.12e-07	2.16e-05	1.70 (17643,179,4633,80)	0
ACAT1		GO:0051640	organelle localization	4.3e-07	2.24e-05	1.42 (17643,295,6417,152)	0
AKTIP		GO:0009185	ribonucleoside diphosphate metabolic process	4.48e-07	2.33e-05	2.88 (17643,63,2822,29)	0
NAT5		GO:0006790	sulfur compound metabolic process	4.62e-07	2.39e-05	1.40 (17643,342,6245,169)	0
C1orf123		GO:0006164	purine nucleotide biosynthetic process	5.06e-07	2.61e-05	2.05 (17643,122,3813,54)	0
CIAPIN1		GO:0044743	intracellular protein transmembrane import	5.39e-07	2.77e-05	4.06 (17643,34,2299,18)	0
KIF9		GO:0006417	regulation of translation	5.45e-07	2.79e-05	1.61 (17643,304,3783,105)	0
LIN52		GO:0016051	carbohydrate biosynthetic process	5.46e-07	2.78e-05	2.51 (17643,117,2339,39)	0
FAM96B		GO:0090263	positive regulation of canonical Wnt signaling pathway	5.54e-07	2.82e-05	2.77 (17643,115,1882,34)	0
TRIM44		GO:0006364	rRNA processing	5.76e-07	2.92e-05	1.73 (17643,230,3644,82)	0
SF3A1		GO:0006096	glycolytic process	5.77e-07	2.91e-05	3.46 (17643,38,2822,21)	0
PDHB		GO:0034613	cellular protein localization	5.9e-07	2.97e-05	1.55 (17643,704,2266,140)	0
PDE6D		GO:0038095	Fc-epsilon receptor signaling pathway	5.96e-07	2.99e-05	2.03 (17643,119,3946,54)	0
NDUFA6		GO:0018208	peptidyl-proline modification	6e-07	3e-05	5.22 (17643,53,1021,16)	0
IDH3G		GO:0006734	NADH metabolic process	8.38e-07	4.17e-05	4.60 (17643,34,1803,16)	0
C8orf33		GO:0016072	rRNA metabolic process	9.05e-07	4.49e-05	1.70 (17643,236,3644,83)	0
LOC728327		GO:0006165	nucleoside diphosphate phosphorylation	9.2e-07	4.55e-05	3.71 (17643,55,1814,21)	0
PRKAB1		GO:0033043	regulation of organelle organization	9.81e-07	4.83e-05	1.24 (17643,1127,5302,419)	0
CD59		GO:0070727	cellular macromolecule localization	1e-06	4.92e-05	1.53 (17643,711,2266,140)	0
SNX17		GO:0006757	ATP generation from ADP	1.08e-06	5.25e-05	3.37 (17643,39,2822,21)	0
ITGAE		GO:0006890	retrograde vesicle-mediated transport, Golgi to ER	1.09e-06	5.28e-05	1.98 (17643,74,5538,46)	0
GAA		GO:0016236	macroautophagy	1.12e-06	5.39e-05	1.93 (17643,232,2449,62)	0
GZF1		GO:0034976	response to endoplasmic reticulum stress	1.24e-06	5.96e-05	1.89 (17643,188,3027,61)	0
IGBP1		GO:0090090	negative regulation of canonical Wnt signaling pathway	1.25e-06	6e-05	2.33 (17643,159,1905,40)	0
ALKBH5		GO:0019318	hexose metabolic process	1.28e-06	6.12e-05	2.25 (17643,156,2107,42)	0
RP4-758J18.2		GO:0000387	spliceosomal snRNP assembly	1.4e-06	6.68e-05	3.35 (17643,34,3100,20)	0
NDUFA9		GO:0051656	establishment of organelle localization	1.44e-06	6.84e-05	1.45 (17643,240,6344,125)	0
TXNL1		GO:0072384	organelle transport along microtubule	1.51e-06	7.14e-05	2.00 (17643,57,6193,40)	0
COX4NB		GO:0032104	regulation of response to extracellular stimulus	1.59e-06	7.51e-05	1.62 (17643,171,5221,82)	0
PAAF1		GO:0032107	regulation of response to nutrient levels	1.59e-06	7.48e-05	1.62 (17643,171,5221,82)	0
DLSTP		GO:0008535	respiratory chain complex IV assembly	1.61e-06	7.52e-05	2.94 (17643,17,5639,16)	0
FLOT1		GO:0032787	monocarboxylic acid metabolic process	1.76e-06	8.22e-05	1.31 (17643,486,6480,233)	0
GDPD1		GO:0030178	negative regulation of Wnt signaling pathway	1.8e-06	8.36e-05	2.18 (17643,191,1905,45)	0
NOMO1		GO:0008610	lipid biosynthetic process	2.01e-06	9.33e-05	1.30 (17643,514,6270,238)	0
NTMT1		GO:0002504	antigen processing and presentation of peptide or polysaccharide antigen via MHC class II	2.1e-06	9.72e-05	1.77 (17643,89,6394,57)	0
VAMP4		GO:0002495	antigen processing and presentation of peptide antigen via MHC class II	2.1e-06	9.69e-05	1.77 (17643,89,6394,57)	0
RABGGTA		GO:0019886	antigen processing and presentation of exogenous peptide antigen via MHC class II	2.1e-06	9.66e-05	1.77 (17643,89,6394,57)	0
UQCRH		GO:1903008	organelle disassembly	2.58e-06	0.000117	2.72 (17643,178,1092,30)	0
FAM134A		GO:0000413	protein peptidyl-prolyl isomerization	2.64e-06	0.00012	5.76 (17643,39,1021,13)	0
NFS1		GO:0016192	vesicle-mediated transport	2.78e-06	0.000125	1.23 (17643,991,5699,394)	0
CYB5A		GO:0019674	NAD metabolic process	2.97e-06	0.000134	3.62 (17643,54,1803,20)	0
GATAD2A		GO:0009179	purine ribonucleoside diphosphate metabolic process	3.5e-06	0.000157	2.77 (17643,61,2822,27)	0
TMX4		GO:0009135	purine nucleoside diphosphate metabolic process	3.5e-06	0.000157	2.77 (17643,61,2822,27)	0
SLC25A4		GO:0006006	glucose metabolic process	4.93e-06	0.00022	2.48 (17643,118,2107,35)	0
POLR2B		GO:0050821	protein stabilization	5.62e-06	0.000249	2.14 (17643,129,2557,40)	0
CCDC25		GO:0061732	mitochondrial acetyl-CoA biosynthetic process from pyruvate	6e-06	0.000265	9.51 (17643,6,1855,6)	0
GPATCH4		GO:0030177	positive regulation of Wnt signaling pathway	6.15e-06	0.000271	7.27 (17643,148,164,10)	0
C3orf75		GO:0045899	positive regulation of RNA polymerase II transcriptional preinitiation complex assembly	6.2e-06	0.000273	47.81 (17643,9,164,4)	0
AC010422.1		GO:0010388	cullin deneddylation	6.23e-06	0.000273	9.29 (17643,9,1477,7)	0
PDXK		GO:0010506	regulation of autophagy	6.55e-06	0.000286	1.87 (17643,247,2254,59)	0
MALSU1		GO:0006446	regulation of translational initiation	6.64e-06	0.000289	3.83 (17643,80,1093,19)	0
CYC1		GO:0016052	carbohydrate catabolic process	7.12e-06	0.000309	2.19 (17643,111,2970,41)	0
SNRNP25		GO:0006259	DNA metabolic process	8.02e-06	0.000347	1.72 (17643,728,1169,83)	0
LOC439953		GO:0051338	regulation of transferase activity	8.46e-06	0.000365	1.21 (17643,914,6380,400)	0
HTATIP2		GO:0051348	negative regulation of transferase activity	8.8e-06	0.000379	1.81 (17643,336,1915,66)	0
KCTD9		GO:0016054	organic acid catabolic process	9.8e-06	0.00042	1.53 (17643,203,5232,92)	0
WIPI1		GO:0046395	carboxylic acid catabolic process	9.8e-06	0.000419	1.53 (17643,203,5232,92)	0
GOT2		GO:0030162	regulation of proteolysis	1.06e-05	0.000452	1.54 (17643,689,1924,116)	0
TOMM22		GO:0044724	single-organism carbohydrate catabolic process	1.1e-05	0.000467	2.21 (17643,105,2970,39)	0
PSMA1		GO:0002758	innate immune response-activating signal transduction	1.13e-05	0.000477	3.87 (17643,186,417,17)	0
OSTC		GO:0010639	negative regulation of organelle organization	1.32e-05	0.00056	1.47 (17643,363,4006,121)	0
FKBP2		GO:0043648	dicarboxylic acid metabolic process	1.38e-05	0.000583	3.92 (17643,99,819,18)	0
PHF23		GO:0050852	T cell receptor signaling pathway	1.49e-05	0.000625	1.52 (17643,137,6519,77)	0
CBY1		GO:0051347	positive regulation of transferase activity	1.68e-05	0.000705	1.36 (17643,602,3939,183)	0
PSMB5		GO:0042168	heme metabolic process	1.68e-05	0.000704	2.30 (17643,27,6255,22)	0
PPP1R7		GO:0030490	maturation of SSU-rRNA	1.74e-05	0.000724	5.29 (17643,36,1112,12)	0
CDC123		GO:1902589	single-organism organelle organization	1.8e-05	0.000745	1.33 (17643,1874,1707,241)	0
EEF2		GO:0030150	protein import into mitochondrial matrix	1.82e-05	0.000749	13.90 (17643,13,586,6)	0
NDUFAB1		GO:0006783	heme biosynthetic process	1.83e-05	0.000754	2.66 (17643,20,5639,17)	0
ANGEL1		GO:0031110	regulation of microtubule polymerization or depolymerization	1.84e-05	0.000756	1.71 (17643,155,4069,61)	0
SLC25A11		GO:0060828	regulation of canonical Wnt signaling pathway	1.84e-05	0.000755	1.96 (17643,232,1905,49)	0
DDX56		GO:0070911	global genome nucleotide-excision repair	1.89e-05	0.00077	2.67 (17643,29,4558,20)	0
NOMO2		GO:0007017	microtubule-based process	1.9e-05	0.000772	1.28 (17643,459,6536,218)	0
NDUFS3		GO:0015672	monovalent inorganic cation transport	1.96e-05	0.000795	1.67 (17643,429,1968,80)	0
MRPL18		GO:0002218	activation of innate immune response	2.04e-05	0.000825	3.69 (17643,195,417,17)	0
C1orf77		GO:0000338	protein deneddylation	2.07e-05	0.000835	8.36 (17643,10,1477,7)	0
TINF2		GO:0031114	regulation of microtubule depolymerization	2.24e-05	0.000903	1.77 (17643,130,4069,53)	0
MRPL13		GO:0006123	mitochondrial electron transport, cytochrome c to oxygen	2.26e-05	0.000907	2.62 (17643,16,6320,15)	0
HARS		GO:0009108	coenzyme biosynthetic process	2.3e-05	0.000919	1.67 (17643,121,5584,64)	0
EIF4E		GO:0010822	positive regulation of mitochondrion organization	2.3e-05	0.000919	2.10 (17643,165,1983,39)	0
NOL3		GO:0006119	oxidative phosphorylation	2.35e-05	0.000933	5.74 (17643,13,2129,9)	0
OTUB1		GO:0008152	metabolic process	1.42e-31	2.02e-27	1.19 (17643,9403,2943,1873)	1
MAPKAPK5		GO:0044710	single-organism metabolic process	3.66e-31	2.62e-27	1.38 (17643,4120,2973,960)	1
C17orf95		GO:0044237	cellular metabolic process	2.17e-30	1.03e-26	1.22 (17643,8011,2961,1646)	1
BCAT1		GO:0009987	cellular process	2.69e-27	5.49e-24	1.12 (17643,12612,2976,2381)	1
KAT5		GO:0043933	macromolecular complex subunit organization	4.25e-16	1.41e-13	1.49 (17643,2149,2348,425)	1
TIMM23		GO:0071704	organic substance metabolic process	4.7e-16	1.53e-13	1.13 (17643,8448,3948,2142)	1
PRDX2		GO:0044238	primary metabolic process	1.32e-13	2.15e-11	1.12 (17643,8088,3948,2026)	1
YIPF6		GO:0016043	cellular component organization	1.16e-12	1.5e-10	1.26 (17643,4679,2064,692)	1
ZC3HC1		GO:0051179	localization	1.68e-12	2.08e-10	1.30 (17643,4005,1984,585)	1
PPIL1		GO:0071840	cellular component organization or biogenesis	3.37e-12	3.91e-10	1.28 (17643,4713,2064,706)	1
RPA3		GO:0034641	cellular nitrogen compound metabolic process	3.67e-12	4.16e-10	1.21 (17643,4729,2961,958)	1
ISCU		GO:0006807	nitrogen compound metabolic process	3.8e-12	4.28e-10	1.21 (17643,5136,2961,1045)	1
C20orf30		GO:0044699	single-organism process	1.04e-11	1.1e-09	1.10 (17643,10830,2968,1995)	1
AIMP2		GO:0006810	transport	9.68e-11	8.86e-09	1.30 (17643,3557,1996,522)	1
NRIP3		GO:0051234	establishment of localization	1.25e-10	1.12e-08	1.29 (17643,3683,1996,537)	1
PSMD10		GO:1902578	single-organism localization	7.55e-08	4.51e-06	1.28 (17643,2991,1996,433)	1
RPF2		GO:0044765	single-organism transport	1.07e-07	6.28e-06	1.29 (17643,2820,1976,407)	1
AQP11		GO:1901360	organic cyclic compound metabolic process	1.84e-07	1.02e-05	1.19 (17643,4590,2354,727)	1
PGAM1P8		GO:0046483	heterocycle metabolic process	2.22e-07	1.21e-05	1.19 (17643,4355,2354,693)	1
AUP1		GO:0044267	cellular protein metabolic process	1.02e-06	4.99e-05	1.16 (17643,3022,4350,862)	1
ARL2		GO:0006725	cellular aromatic compound metabolic process	1.06e-06	5.15e-05	1.18 (17643,4367,2354,689)	1
PSAP		GO:0006139	nucleobase-containing compound metabolic process	2.23e-06	0.000102	1.20 (17643,4167,1959,557)	1
DCUN1D4		GO:0044260	cellular macromolecule metabolic process	2.26e-06	0.000103	1.13 (17643,6221,2636,1049)	1
UBXN8		GO:0008150	biological_process	4.74e-06	0.000211	1.03 (17643,15866,2968,2739)	1
RIMKLA		GO:0019538	protein metabolic process	1.78e-05	0.000737	1.12 (17643,3729,4334,1029)	1
ASNA1
TM7SF3
HES6
CTSA
TMEM147
AP3S2
DDX24
KPNA6
WDR45
PRMT5
NEFL
ZBTB4
MPI
CKAP5
NPLOC4
UQCRQ
ATIC
NFKBIB
SLC7A8
SCN2B
DET1
ZC3H15
SH2B1
NIT1
SYNCRIP
LOC648603
ZNHIT3
DHX38
MLST8
LOC100132346
PSMD3
SLC25A20
CAPN1
DCTN6
RRS1
MRPL16
UQCRFS1
2005-03-01
FBXO33
SUPT5H
TBL3
ZNF622
TCEB1
PCCA
TACO1
CARS
PKM2
TTRAP
ISCA1
CCNDBP1
FAHD2A
SDF2
PEPD
PDHX
TIMM22
BCL7B
PPP1R3F
MRPS11
NDUFB4
WDR61
EIF2S1
KCNAB2
MRPL27
TMEM49
ERGIC2
FIS1
WBP2
PDZD7
AR
SUPT7L
AIFM3
LMAN2
UBE2F
C9orf95
LSM2
UBE2D2
LOC100127899
C18orf55
EIF5
ECHS1
ZMYND12
GSTK1
SARS
HDAC11
TMEM138
PSMA2
ASPHD1
PBX3
THAP4
DPP3
VDAC3
DEXI
RAB11A
SLC39A13
LDHB
AC012100.1
STAR
RUVBL2
RCHY1
MKRN1
SRPRB
ECM1
CA1
RRP12
IMP4
HMOX1
C14orf166
LOC100133593
TRAPPC4
RABL4
HECTD1
RP11-345P4.1
TP73-AS1
ERP29
DPAGT1
CYCS
NFE2L1
GOLGA2
COQ5
PARD6A
CHMP5
DDX1
NUDC
IAH1
SERF1A
PNPLA2
LOC100287291
TKT
RMND5B
NEFH
ACHE
FAM18B2
SUPT4H1
ASAP2
KCNA3
CUEDC2
SYT12
C14orf153
TAX1BP1
MXRA7
OXA1L
ATP6AP1
SNX27
POLR2D
DNM3
RALY
CCT3
C6orf162
PIGS
CXorf40A
RAB11FIP5
LOC100292178
LOC100132581
PGK1
CTNNBL1
MMADHC
ARF6
ADCY6
CRK
CCT2
MAGEL2
C20orf24
VPS16A
FNDC4
TMEM246
TMEM9
COX5B
SNHG13
C6orf136
PCGF3
HIATL1
TRAPPC3
EIF3F
ARF4
AMPH
RBM43
SRPR
C9orf5
NFATC3
KIAA0101
ATP1B3
TXNDC12
NEDD8
POP5
HCCS
CIDEA
NFIC
LOC653888
C20orf39
GADD45A
ALAS1
WDYHV1
PARVA
ANXA3
PIM3
NUDT8
DPP8
HIBADH
DDIT3
DRG1
SLC27A4
SNX24
SEC63
PIGF
RAB4B
IMMT
GNA14
VDAC1
MRPL46
TUBA1A
NUBP2
UQCRBP1
PPIAL4G
ATP6V0E2
LOC100132317
EIF1B
TRADD
ZBTB8OS
GOT1
TTC39A
DEF6
PRDX5
C16orf94
DNAJC19
MRPL36
MMS19
PCMT1
AP2M1
GNL1
ZNF503
NSF
WDR60
TIMM17A
PPARGC1A
UCK2
MPV17
NANS
LINC00294
SLC24A2
POP4
SLC31A1
ARG2
PDAP1
METAP2
KBTBD11
ROGDI
PRDX3
LOC644684
PLOD1
ZNF576
POLR3H
ATP5G1P5
RAD23A
GFM2
RSL1D1
TRAPPC2P1
PLA2G6
CLPTM1L
IDI2
BLVRA
KHDRBS3
EMC3
FJX1
RHOBTB2
APH1A
PPIAL4B
TOMM40
AKT1
CUL4A
AARS
TIMM44
FAM122A
IARS
SFRS9
GRHPR
PREB
ZDHHC3
POLG
TMEM99
ZFPL1
PSMA7
WDR74
SNRPA1
AMZ2
PRPF6
SNF8
PSMC1P4
ABHD2
PCNA
NAE1
CCNB1
SPNS1
C16orf62
TMEM214
JAGN1
UBE2D4
PSME3
TRMT2B
HAGH
SLC7A5P2
LOC402644
EIF3I
CCDC56
NDUFAF1
SLC24A1
UTP18
UTP3
KIAA1383
NARS
C16orf42
LAP3
AHCY
MRPL48
FAM58A
SNRPG
LOC100133150
CTTN
COX5A
THOC5
LOC100293763
DOHH
DNAJC27
SDSL
EIF3K
CENPN
SEC13
USP8
DVL3
CMC1
LOC730144
SPAG7
PPP2R5B
ATP1A3
MIA3
PPIL3
AATF
NFU1
YIPF5
ZNF434
CORO1B
CCT6B
LRRC68
SEC23B
ABCF3
RELB
GATS
CBR4
GLRX5
UBQLN4
ISCA2
RPS6KC1
RINT1
HMGCL
ATP5O
SLC4A1AP
PQLC1
C22orf29
GON4L
RNF8
ANAPC7
TXNDC17
CHCHD3
PINK1
AK2
RGL2
DENND4B
SNW1
CHMP4B
EPHB6
CCDC49
GLT25D2
ZBTB8OSP1
TUBAP2
GANAB
HDDC2
SAP30
METTL2B
C20orf7
NAT8L
POLR3D
C20orf3
NDUFB10
RABEPK
EIF2S2
BTF3
ITPA
LOC388955
AAMP
APPL1
UQCRHL
KCNA1
CDR2
B3GAT3
MAP4
RAB9BP1
OBFC1
SLC43A3
PLCXD1
RINL
PEX7
TPP1
UBE2MP1
C3orf37
TUBGCP5
FEZ2
C18orf10
PSEN2
DNASE1L1
CEP63
GSTT1
HPS4
PDRG1
EMCN
LOC650224
PRIM1
CLTA
ABCF2
ATG3
ADO
CDK2AP2
FH
TATDN1
NDUFA4
SMPD1
LOC407835
ROBLD3
MAP7D1
ADORA1
NDUFV1
COG2
STOML2
ANAPC13
MRPS23
KCMF1
GABARAPL2
TBC1D5
FKBP3
UBAC2
VARS
C18orf32
LOC441722
FAM135B
CIAO1
SFTA3
LOC100128100
RAPGEF5
ATP13A1
MOXD1
PARL
UBAC1
NDUFB6
TARS2
VCL
ATP5L
VPS33B
MRPL21
LOC100131482
NIPAL3
C11orf74
C6orf211
NOP2
TARBP2
TPI1P2
ALDOC
C11orf60
VPS53
LYSMD2
MPPE1
MRPL4
TXN2
CHCHD2
NSMCE2
KIF1A
TMEM9B
MTX1
RBM11
NDUFS6
RAD54L2
ALKBH3
RABGGTB
ASRGL1
KIAA0427
RRM2B
RNF167
GARS
KEAP1
COG4
C19orf69
PMP2
CYBASC3
NAP1L1
MRPS28
ATG4D
CUTC
PSMG1
RSRC1
GAPVD1
PRKAG1
ITPR1
EEF2K
UTP14C
FBXW2
AKR1C3
FBXW5
BAZ1B
KCNS3
TBCC
CPSF3L
SLC25A25
ELOF1
PIN1
MLYCD
HINT1
ATG16L2
AMN1
SLC6A12
C2orf42
RP9
C9orf119
CA5BP
ZNF629
FXC1
SLC35E3
C2orf76
QPRT
SNRPE
MRFAP1
MRPS36
TFG
LOC729742
LOC100132832
ADCY3
ZFAND2A
TTC9C
ATP1A4
RAB1A
C5orf53
NEFM
LIMK1
COX8A
EIF4G1
P4HB
HSPE1
NHP2L1
USMG5
CHD1L
TMEM22
GLRX
MKKS
SIRT5
NARF
TMEM132C
STARD3
COQ10B
IGF2R
MAF1
SIRT2
SNN
LOC100129492
MCCC1
MTCH1
PARP3
C10orf2
AKT3
LOC126170
FAM200B
GSTO1
DPM1
RAD17
LOC100294376
ZFAND2B
GLRX3
FAM168B
HNRNPA0
ERGIC3
KPNA2
MTX2
CYTSA
C6orf106
TADA2B
MFSD11
UBL7
ATG5
SNPH
SYT2
LMO4
DCTN3
AP1S2
LETMD1
MADD
ETFA
DHRS4
ELAC2
GPX1P1
RBX1
ACAA1
PPTC7
AKR1A1
PTGR1
UQCC
MAD2L1BP
NSUN4
ARV1
MRPL39
TMEM192
BCAS2
CPSF3
C2orf18
SPAG9
CCT7
POLR2E
2008-09-01
ERRFI1
ELOVL6
POMP
RNF157
RPL3
CDC26
MECR
PSMD1
IMP3
NOA1
RAN
SENP3
OBFC2B
ATR
IFI6
ITIH5
BAT2
ATP6V1A
ALG1
LOC645937
SLC4A2
IGFBP6
HMOX2
TMEM60
SLTM
RTN2
GSTT2
AC131238.1
C1orf151
STK24
MGST3
CHCHD7
NUP98
SLC35C2
C5orf44
BTBD10
PPP2R4
CDIPT
PRKRA
LRWD1
C14orf138
EEF1E1
AES
STX4
PHB2
ALDH1B1
GPR108
PRCP
PYCR2
KCNC1
NOP16
SYNGR1
GABARAPL3
C1orf216
STX16
PRELID1P1
COMMD6
SAMD4B
COX7A2
TM2D1
SEC22B
ABHD10
CDS1
PSMC3IP
GPAA1
SCCPDH
TIMM9
FBXO45
GTF3A
FAM86A
LENG3
MAPKSP1
SF3B2
C9orf23
MED28
SCN4B
ACTR1A
DEF8
KARS
OXSM
GPR137
C15orf52
PAQR6
TUBG1
DYNLL2
GLRX2
MRPL42P5
BECN1
C12orf49
TTC15
C3orf62
ANXA6
CHST2
C4orf22
SIP1
APITD1
PTPN1
MRPS22
INPP5J
RAC1
ZDHHC4
LACTB2
PACS2
COQ6
PPP1CB
TP53TG1
MUTED
CYP4F29P
RMND1
SYVN1
TERF2
COPS8
PCBP2
FMR1
PORCN
DRAP1
RP11-257K9.7
MED10
C6orf153
MOCS1
IQCB1
MTRF1L
YARS
FEZ1
HSPA12A
SNRK
SLC17A5
ZFYVE19
CALM1
IST1
NGDN
PPIE
DPH2
COPS4
PET112L
LOC152217
GRPEL2
YME1L1
MRPL17
DFFA
TESC
FAM96A
SULT1A1
HEXIM1
UQCR11
FDPS
FTSJD2
SLC36A4
C17orf75
ARMCX3
EDARADD
OCIAD2
SMCR7L
LOC100287064
GSTZ1
WHSC1
SMYD2
IDH3A
NQO1
COPS7A
LUZP1
EIF2AK4
SLC25A12
COPS3
UBE2N
ENOPH1
PFKL
LOC344382
PIGH
POPDC3
ANKRD20A9P
DNAJC7
HAX1
DNAJC25
LRRC38
SSU72
TCTEX1D1
NOB1
MAP2K2
APOOL
RNF5P1
TMCO1
SRSF8
EBNA1BP2
HABP4
GPS2
LPGAT1
POLR3B
ATP5G1
SLC33A1
KIAA1012
EXOSC7
FAM171A1
CERK
DNAJA2
MOBKL3
C12ORF47
FBXO22
RNF14
HINT2
MYST1
CDC37
BMS1
DHRS7B
RAD50
LOC100132351
GLMN
TRAK2
MAD1L1
LSM4
EIF3G
Z83840.4
VRK3
RILP
HIST2H2BF
THBS4
PRPS1
LOC442293
CHCHD10
RELT
PSMA4
ATP6V0D1
POLD4
LYPLA2
ABHD6
LOC644172
C6orf130
PEBP4
PPP2CB
CTSF
NIP7
GPKOW
MRPS9
C5ORF62
PPRC1
C16orf5
POLR2F
VAPB
CDKN2AIPNL
CCDC86
PITPNB
PHF5A
ERCC3
TTLL12
HNRNPUL2
VILL
ST3GAL2
TPRKB
NDRG3
APBB3
VAMP1
CCDC115
C1orf59
SLC35B2
C1orf128
TSC2
MRPS31
LDHA
C15orf17
SEC62
NSMCE1
SEPX1
SNX3
PRDX4
MGC21881
APOPT1
CSTF2T
NCAPD3
KCNC3
COMMD1
CCDC47
UROD
FAM89B
GGT7
CAMTA2
MRPL32
TBX20
UBE3A
FAIM2
EID2
TMEM120A
MCM3AP
DTNBP1
NEURL4
SH3GLB2
PMPCA
DCPS
GTPBP4
BLMH
URB2
SIK2
PLEKHB1
DPH3P1
ZNF259
TAX1BP3
SPRYD3
GAS2
LSM10
SLC9A7
TUBA8
RP11-445H22.3
TCFL5
TAF13
SAT2
PGP
WDR12
SLC25A39
FAM101B
EPN3
COL9A3
KRT10
MED8
ARRDC2
ALG5
TBL1XR1
FIBP
ATP6V1B2
ACYP1
TNPO1
CTSK
CSRP2BP
SLC16A6
PTGER4P2
ATP5J2
PDCD6
ELMO3
FGF9
NT5C3L
NINJ1
GAK
C1orf66
HMG20A
C15orf24
KLHL20
ECHDC1
SV2A
PDLIM2
RPUSD4
EIF2C2
DNAJC4
ARHGEF4
SPG7
SF3A3
PPP1R3B
SRA1
IFFO2
CEP192
NUDT6
PIGK
PC
FOXRED1
UNC119
SLC5A6
NOM1
FBXL5
DCXR
LOC100132955
NOC2L
EPDR1
PICK1
FAM120B
GDI2
ATP2B3
ELMO2
LOC100128822
HAPLN1
TM9SF2
TCHH
SYAP1
ILF3
UFD1L
SERINC3
CCDC69
LOC729222
PRMT3
CFL2
LOC643997
UCKL1
PAQR4
ATP5C1
NXF1
ANXA2P1
ATP6V1F
VKORC1L1
C14orf2
MATK
MRPS25
C19orf47
PPM1G
GPER
REPS2
FAM83D
ADPGK
ETF1
GNGT2
DBT
CLEC4M
MLF2
SPCS2
NIPSNAP1
MRPS15
FOXK1
LOC645225
PGAM4
PSMB6
RFESD
DYNC1I1
TDRD7
LOC100132364
TMEM182
DNAJC18
BSCL2
EED
NLRX1
ATP6V0E1
MEPCE
VPS26A
ARPC4
ETFB
C4orf41
PWP1
TEX261
ARMC8
NIF3L1
TMEM129
TFE3
RPL3P2
ATP5H
MEGF8
SRP9
HRSP12
KIAA1715
DOLK
LOC124685
FTH1P20
MYO18A
ATP1A1
UBE2K
DTX4
MRFAP1L1
ZNF207
RP11-178A10.1
DMRTC2
TMEM184A
KIAA1219
ACTN2
C4orf49
GAPDH
GSPT1
POLR1C
GCC1
PRDX1
RAP1A
THUMPD3
GTF2F1
ERCC8
GSK3B
UNC50
C14orf119
GOLGB1
UBE2E2
PSMB9
TAGLN3
PRPS1L1
NUDT15
BDH1
MAPT
MAP7D2
MGLL
C11orf49
TRPM2
SQRDL
WDR4
YARS2
NDEL1
PA2G4
YEATS2
SYMPK
USP31
ATP6V1G2
IKBKAP
UBA1
APPBP2
FARSA
FBXO9
DECR1
MRPL53
LGTN
C9orf24
LGALS8
SMAP2
SMYD3
LOC390282
DSTN
LOC151162
ORM1
LOC644563
PPAP2A
CDC2L2
SDCCAG3P2
MCF2
BET1
RPS4Y1
ARL3
TPD52L2
PTPN20B
ENO2
DHX8
LSG1
NDUFC1
2002-03-01
LINC00526
GTF2IRD1
SRGAP2C
COL7A1
EFTUD2
RAP1GDS1
TMEM188
TUBA1C
HMBOX1
C1orf31
KIF3A
MSTO1
SFXN4
FUZ
PCSK2
PSMC1
DHCR24
ABCD4
LOC653375
LOC730234
AP003117.1
NDUFS8
ARL4D
CCNB1IP1
TIMELESS
ATXN7L3
TCTN3
CEP170
TULP4
OCEL1
C11orf48
TTC27
SPARCL1
KBTBD3
AC010203.2
MRPL40
TYW3
BPGM
RNASEH2B
SPOCD1
EXOC8
COL25A1
RELL2
CLK2
CLEC14A
ARF1
COX7A2L
PEX14
AFF1
ZNF25
ATP13A2
PTPLA
CHEK2
ATPAF2
MSI2
MAGEF1
TRMU
ANXA5
POLD2
ACACA
ADAT1
RAF1
COX18
SNX14
MRPL47
LOC647252
ACYP2
PEX16
TWF2
LOC645944
TPMT
SLMO2
OAZ1
NQO2
PHLDA3
FLYWCH1
SART1
AGPAT9
BRSK1
TUBB4
FAM50A
FAM54B
AL589182.2
FAM73A
HNRNPA2B1
CLTC
DUSP12
ZCCHC24
FNTA
OSTM1
ANKRD9
ENTPD4
PRLR
TCP1
FUS
C8orf76
NSA2
C1orf212
STRADA
PPM1H
GPX4
EIF4A1P4
PLEKHG4
C12orf62
EMD
MED27
MYCBP
ACAN
CACNA2D3
LASS3
SNX9
MFAP1
PSMF1
ZNF554
DERA
PRPSAP2
TBRG4
DHX16
DNAJC22
PELI3
PDCD2
ICMT
LOC100133578
GNAI2
COPS6
MFSD5
ZNF470
C14orf156
USO1
HHATL
PIGO
C10orf18
ACBD3
TDO2
AC098591.2
SIRT4
C7orf49
SNRPB2
C14orf50
IFFO1
ZNRD1
POLR2J4
LOC100131972
UBE2QL1
NIPA2
RAD54L
ZNF529
APBA2
PTPRM
DENND5A
HRAS
SLC32A1
TOMM5
PEX11B
NARS2
AARSD1
MRPS18B
TBC1D9B
PSMD9
DDX41
HEXB
UBE2J2
MOB2
DCTN2
PLCD4
CCNI
TUSC2
FLAD1
ADAMTS5
PFDN6
WASF3
C10orf46
SBSN
ARL6IP4
ACAA2
LINC00116
LOC440459
CAMTA1
MAGI1
ACY1
C2
CNOT7
DDHD2
MUS81
RP11-790G19.2
NOLC1
TBC1D16
CCDC43
TMEM196
RAB5C
ZNF324B
LSM5
ST3GAL4
PDXDC1
C15orf61
IARS2
RNF121
SCRT1
COX11
C11orf73
ANKRD20A1
RNASEL
TAF1C
ANKRD13D
C12orf24
PVR
STK39
SLC35A4
ATP5EP2
COPZ2
PLEKHA3
HK1
DDX47
PITPNA
ARAF
MED1
VPS4A
TRMT61B
LOC493754
LHPP
PAF1
CCDC6
PLK1S1
FAF1
RNF112
TMEM218
LOC100288083
E2F1
C3orf14
DNAJA1
PRUNE2
SLC15A4
STXBP2
SPAG8
BRD9
LOC100130932
EIF3IP1
MRP63
NTHL1
RP11-267N12.3
C3orf18
RPP14
SERPINE2
MRPS16
SMARCD2
ATP6V1G1
SPIN2A
KLC2
EXT2
METTL13
ATP6V1H
TFB2M
SMARCC2
SPEM1
G6PD
LCNL1
PEX5
ANKRD42
USP4
LOC441601
UBA2
KCNN1
TBRG1
BRD7P3
MRPS30
SUMO1
RASGRP2
COMMD3
ZNF641
LOC728532
FAM32A
EWSR1
PPP1CA
SNRNP200
DBNL
CAND1
DFNA5
C17ORF49
FAM18A
GCLM
C10orf4
HSD11B1
PSMB3
BLOC1S1
ARL6IP5
IMPDH1
CUL2
OXNAD1
AC068580.3
IPO4
KHDC1
ANKRD20A13P
CDC37L1
PFAS
MCTS1
NAGS
WBP4
PTP4A2
TRAPPC6A
MAPK8IP2
USP39
DNM1L
S100A8
TPI1
SNAP25
CAPNS1
DOPEY2
WNT6
VAPA
AKR7A3
AC025647.1
RTN4IP1
ZYG11A
CRYM
FBXL17
TMEM33
PSMA3
BCKDHB
CLCN4
RPAIN
PPP2R5E
ACAD8
PSMD4
UQCRHP2
KIF1C
DCTD
RUNDC3A
FAM160B1
GDE1
MFN2
AGPAT6
KCNQ5
TMEM184C
AC110814.1
ALDOA
SCAMP4
FAM98C
FAM57B
NSFL1C
TCEA2
KLHDC3
PRKAR1A
RABL3
NR1H2
TFIP11
TCIRG1
NT5M
GPX8
TMEM101
TMEM14A
SYT3
ZNF329
SYT15
BAZ2A
QDPR
IDH2
ORMDL2
CLN8
MAGED1
CPT2
LOC100127998
UNC84B
COMMD9
ZMIZ2
LARS2
MRPS7
GCSH
TMEM93
ADAD2
PPT2
VPS11
CMTM5
C12orf5
MREG
HS3ST2
FGF7
C18orf42
GLO1
RARS2
SERP2
SLC25A3
CCDC51
B3GALNT2
NRD1
VPS13D
COQ3
CLK3
TCEAL7
SBDSP1
RXRB
LOC643630
SPDYE3
HAGHL
VPS72
GMPS
TMEM176B
TBCB
ACP2
PTPLAD1
EIF1AX
FAM118A
ZNF320
ARL2BP
LOC401357
MMACHC
ZNF655
CRTC3
TSC22D3
TUBB2B
C16orf84
CCKBR
ANP32BP1
C2orf47
WRB
PPAN-P2RY11
CLEC3B
NDST2
KIAA0430
PAFAH1B1
BCORP1
GLS2
MRPL43
EAPP
LOC100132831
BID
CASP2
RP11-577H5.2
TMEM59
WNK1
LYRM1
MRPL11
MTDH
CORO7
EIF4E2
AGFG2
FRMD8
AUH
WARS
CD163L1
SIPA1L3
UBR3
LOC340947
GRID1
WTH3DI
HSPB6
PSMD12
LOC100128760
TYW1
AOC2
ANKRD2
MAP2K5
FCHSD1
METT11D1
RAPGEF1
CRCP
MTMR2
THOC7
MTX3
U2AF1
NUDT5
CDC2L1
C8orf45
KCNG2
GSK3A
CHKA
MTP18
PDHA1
RAB31
UGCG
CTSL3
KIAA1614
C19orf36
TSIX
C22orf9
CCBL1
ZNF219
USP32
SEMA4C
LOC441204
SSR1
TNFRSF21
AC100775.1
S100B
DUSP19
BAG5
C16orf80
NETO1
VTI1B
RNASEK
PLAT
CCNE1
GPI
STUB1
RANGAP1
UBFD1
C9orf129
LIPC
VDAC1P1
IER3IP1
RAB6B
FAM103A1
REEP2
LOC90784
VPS26B
LOC100129781
NME5
AEN
TARS
SULT4A1
SNUPN
ZNF611
RHBDF2
MYO9B
WDR83OS
ATP2C1
UFC1
[truncated: 18,737 more rows]
